# Supplementary material for: Computational and cellular studies reveal structural destabilization and degradation of MLH1 variants in Lynch syndrome
Source: eLife. 2019 Nov 7;8:e49138. doi: 10.7554/eLife.49138 (PMC6837844; doi:10.7554/eLife.49138)
Supplement: Table 1—source data 1. [file elife-49138-table1-data1.xlsx]

## Sheet: Sheet1
ID	Position	variant	steady.state	SD	SEM	AA.wt	pos	AA.mut	foldx.ddg	covar.2d	in.vitro.MMR.activity	Takahashi.MLH1.expression	clinvar	Allele.Frequency	dom.effect.sum	InSiGHT.Class	pdb.pos
23	48	E23D	90.02	6.03755	2.70007	E	23	D	0.488097	0.912052	25.2	above 75%	VUS	1.62429e-06	3	Class 3	23
25	49	I25T	51.28	9.79679	4.38126	I	25	T	2.40122	0.786941	67.2	intermediate	VUS	4.06359e-06	3	Class 3	25
29	96	A29S	109.6	15.7586	7.04748	A	29	S	2.05893	0.0641677	81.7	above 75%	Pathogenic	1.62429e-06	3	Class 3	29
35	63	M35R	72.1	18.2538	8.16333	M	35	R	3.51912	0.757437	23.4	intermediate	Pathogenic	1.01518e-06	0	Class 5	35
36	51	I36S	63.24	23.5555	10.5344	I	36	S	4.07662	0.613785	NA	character(0)	VUS	NA	NA	NA	36
38	52	N38D	63.48	17.8606	7.98752	N	38	D	1.60751	0.899073	0	intermediate	VUS	1.35357e-06	2	Class 3	38
44	3	S44F	9.82	14.274	6.38353	S	44	F	15	0.873761	23.1	under 25%	Pathogenic	1.01518e-06	0	Class 5	44
44	79	S44A	103.24	14.7202	6.58305	S	44	A	-1.34671	0.0357114	65.9	above 75%	VUS	1.62429e-06	3	NA	44
54	22	G54E	15.32	10.996	4.91756	G	54	E	15	0.863684	47.9	above 75%	VUS	1.1602e-06	1	NA	54
64	81	N64S	96.26	24.1239	10.7885	N	64	S	2.15672	0.760339	36.6	above 75%	VUS	3.24682e-05	1	Class 3	64
67	4	G67R	35.04	12.5574	5.61583	G	67	R	15	0.978154	5.9	under 25%	Pathogenic	1.01518e-06	0	Class 5	67
67	23	G67W	14.46	25.051	11.2032	G	67	W	15	0.945506	7.3	intermediate	Pathogenic	1.01518e-06	0	Class 5	67
68	64	I68N	62.54	25.3627	11.3426	I	68	N	2.21589	0.985248	20.8	intermediate	Likely pathogenic	1.01518e-06	0	Class 4	68
69	24	R69K	104.9	3.7663	1.68434	R	69	K	-0.178936	0.328577	75	above 75%	VUS	1.62429e-06	3	NA	69
77	65	C77Y	61	13.2786	5.93835	C	77	Y	6.56645	0.794357	11.2	intermediate	Pathogenic	1.35357e-06	2	Class 5	77
80	50	F80V	72.28	7.19875	3.21938	F	80	V	2.22287	0.963482	23.7	above 75%	Pathogenic	1.1602e-06	1	Class 5	80
82	94	T82I	100.02	16.1384	7.2173	T	82	I	0.536235	0.977267	27.2	above 75%	Pathogenic	1.35357e-06	2	Class 5	82
100	18	R100P	46.44	16.4333	7.34919	R	100	P	-1.24726	0.998791	0	under 25%	Pathogenic	1.35357e-06	2	NA	100
102	19	E102D	97.92	20.1201	8.99797	E	102	D	0.340124	0.973478	56.1	above 75%	VUS	1.21882e-05	3	Class 4	102
111	15	A111V	68.82	15.8672	7.09601	A	111	V	4.95981	0.975171	25.5	intermediate	Likely pathogenic	1.01518e-06	0	Class 4	111
117	5	T117M	32.8	13.9895	6.25628	T	117	M	7.13539	0.95784	34.8	under 25%	Pathogenic	4.06246e-06	0	Class 5	117
117	67	T117R	46.22	9.15052	4.09224	T	117	R	12.6959	0.907215	25.2	intermediate	Likely pathogenic	1.01518e-06	0	NA	117
128	62	A128P	62.8	16.8848	7.55109	A	128	P	2.40018	0.920758	24.4	intermediate	Pathogenic	1.01518e-06	0	Class 5	128
132	58	D132H	110.18	8.96365	4.00867	D	132	H	-0.303449	0.687787	63	intermediate	Benign	0.000215253	3	Class 1	132
160	20	A160V	107.26	15.9092	7.11482	A	160	V	0.380155	0.15131	80.9	above 75%	VUS	9.75047e-05	3	Class 3	160
182	25	R182G	87.88	18.484	8.26628	R	182	G	2.60033	0.621121	74.3	intermediate	Pathogenic	1.62429e-06	3	NA	182
193	21	S193P	100.68	22.3868	10.0117	S	193	P	2.72716	0.67892	0	above 75%	VUS	1.01518e-06	0	Class 3	193
213	90	V213M	103.9	8.11881	3.63084	V	213	M	-0.812177	0.324627	85	above 75%	Benign	0.0026473	3	Class 1	213
217	69	R217C	74.12	12.4214	5.55503	R	217	C	1.06197	0.592664	64.8	above 75%	VUS	0.000328681	2	Class 3	217
219	12	I219V	112.48	18.7034	8.36441	I	219	V	0.658775	0.0225715	60.7	intermediate	Benign	0.233202	3	NA	219
219	88	I219L	121.94	7.91979	3.54184	I	219	L	-0.046722	0.0617493	85.2	above 75%	Benign	1.62429e-06	3	NA	219
226	70	R226L	63.28	25.5027	11.4051	R	226	L	0.270791	0.626038	39.2	intermediate	Likely pathogenic	1.1602e-06	1	NA	226
244	27	G244V	31.98	9.58473	4.28642	G	244	V	15	0.457638	18.8	above 75%	VUS	1.01518e-06	0	Class 3	244
244	83	G244D	38.8	19.9566	8.92485	G	244	D	15	0.884321	19.4	above 75%	Pathogenic	1.01518e-06	0	Class 5	244
264	28	H264R	117.58	13.3357	5.96392	H	264	R	-0.600712	0.367916	68.7	above 75%	VUS	1.62429e-06	3	Class 3	264
265	29	R265C	57.22	8.26148	3.69464	R	265	C	0.279947	0.996211	55	intermediate	Pathogenic	1.35357e-06	2	NA	265
265	76	R265H	81.44	19.7506	8.83276	R	265	H	0.0371989	0.8158	61.1	above 75%	VUS	4.87345e-05	3	NA	265
268	30	E268G	81.08	13.7261	6.13852	E	268	G	0.813372	0.60395	78.9	intermediate	Benign	0.000234495	2	Class 1	268
272	31	L272V	79.96	7.2383	3.23707	L	272	V	1.95319	0.385893	90.2	above 75%	VUS	1.62429e-06	3	Class 3	272
281	32	A281V	82.5	22.7643	10.1805	A	281	V	0.871393	0.466102	88.6	intermediate	Pathogenic	1.62429e-06	3	NA	281
286	53	K286Q	101.84	17.2868	7.73089	K	286	Q	0.282687	0.501894	78.6	intermediate	VUS	1.35357e-06	2	Class 3	286
295	33	S295G	88.62	6.09073	2.72386	S	295	G	0.133177	0.706328	75.5	intermediate	Pathogenic	1.35357e-06	2	NA	295
329	84	H329P	54.12	15.53	6.94524	H	329	P	5.67128	0.79476	25.7	above 75%	Pathogenic	1.1602e-06	1	NA	329
506	6	V506A	62.06	29.3885	13.1429	V	506	A	2.18438	0.766949	67.6	intermediate	VUS	3.22956e-05	2	Class 3	39
542	7	Q542L	110.22	25.6557	11.4736	Q	542	L	-1.5614	0.998146	13.3	above 75%	VUS	1.62429e-06	3	Class 3	75
549	85	L549P	63.74	9.75182	4.36115	L	549	P	5.16593	0.978557	31	intermediate	VUS	1.01518e-06	0	Class 3	82
565	86	I565F	65.88	19.4313	8.68996	I	565	F	9.6408	0.329061	52.5	above 75%	VUS	8.1318e-06	0	Class 3	98
574	72	L574P	34.4	20.041	8.96259	L	574	P	11.9722	0.893753	2.9	above 75%	Likely pathogenic	1.01518e-06	0	Class 4	107
578	8	E578G	103.24	29.2799	13.0944	E	578	G	0.448547	0.566546	51.2	intermediate	Benign	0.000115535	2	Class 1	111
582	73	L582V	100.04	12.4416	5.56405	L	582	V	1.93281	0.0591697	65.6	above 75%	VUS	4.06438e-06	3	Class 3	115
588	37	L588P	88.58	10.8824	4.86676	L	588	P	3.2969	0.655865	68.3	above 75%	VUS	1.1602e-06	1	Class 3	121
618	10	K618A	80.44	20.055	8.96887	K	618	A	0.607293	0.739782	82.7	intermediate	VUS	1.1602e-06	1	NA	151
618	74	K618T	106.5	24.7557	11.0711	K	618	T	0.0921657	0.839661	48.7	intermediate	Benign	0.00335905	0	Class 1	151
622	13	L622H	61.08	12.6861	5.67339	L	622	H	4.97396	0.963644	69.2	intermediate	Pathogenic	1.01518e-06	0	Class 5	155
640	93	P640T	61.06	7.55136	3.37707	P	640	T	3.78277	0.983233	53.6	above 75%	VUS	1.01518e-06	0	NA	173
653	41	L653R	66.06	21.4353	9.58617	L	653	R	3.21578	0.927368	12.9	intermediate	Pathogenic	1.01518e-06	0	Class 3	186
655	43	I655V	89.14	18.5721	8.3057	I	655	V	1.03044	0.0986699	70.6	above 75%	Likely benign	0.0012025	3	Class 2	188
655	57	I655T	71.1	15.0323	6.72265	I	655	T	1.29405	0.0795647	73.8	above 75%	VUS	9.38723e-05	3	Class 3	188
659	11	R659P	69.02	30.2924	13.5472	R	659	P	6.9336	0.933253	24.9	under 25%	Pathogenic	1.01518e-06	0	Class 5	192
659	100	R659Q	84.94	21.9932	9.83568	R	659	Q	2.41094	0.542523	79.7	intermediate	VUS	1.80752e-05	2	Class 3	192
662	16	T662P	72.7	6.2446	2.79267	T	662	P	5.23125	0.396534	64	intermediate	Likely pathogenic	1.01518e-06	0	NA	195
663	44	E663G	71.96	4.51807	2.02054	E	663	G	-0.225886	0.771141	69.7	above 75%	VUS	1.62429e-06	3	NA	196
663	87	E663D	97.18	6.79941	3.04079	E	663	D	0.667092	0.304555	68.5	above 75%	Pathogenic	1.35357e-06	2	NA	196
676	45	L676R	36.78	25.7742	11.5266	L	676	R	5.12421	0.744619	39.8	intermediate	VUS	1.01518e-06	0	Class 3	209
687	14	R687W	115.38	23.018	10.2939	R	687	W	1.11652	0.698267	57.2	intermediate	Pathogenic	2.03295e-05	0	Class 5	220
689	46	Q689R	71.02	4.62893	2.07012	Q	689	R	-0.537849	0.433374	68	intermediate	Benign	0.00026002	3	Class 1	222
716	98	V716M	100.12	16.8518	7.53634	V	716	M	1.41085	0.490609	75.1	intermediate	Benign	0.00126439	1	NA	249
718	101	H718Y	73.66	8.94164	3.99882	H	718	Y	0.158552	0.349698	84.5	intermediate	Benign	0.00719183	2	Class 1	251
751	47	K751R	82.06	21.0558	9.41645	K	751	R	-0.22984	0.184684	66.6	above 75%	Likely benign	7.21954e-05	3	Class 2	284
