# Supplementary material for: Computational and cellular studies reveal structural destabilization and degradation of MLH1 variants in Lynch syndrome
Source: eLife. 2019 Nov 7;8:e49138. doi: 10.7554/eLife.49138 (PMC6837844; doi:10.7554/eLife.49138)
Supplement: Figure 6—source data 1. [file elife-49138-fig6-data1.csv]

Protein.Consequence	AA.wt	pos	AA.mut	Allele.Count	Allele.Frequency	foldx.ddg	gremlin
p.Ala128Thr	A	128	T	1	4.06160644658175e-06	1.23206	0.470777912132205
p.Ala137Thr	A	137	T	6	2.43664717348928e-05	0.264532	0.230874647319629
p.Ala160Val	A	160	V	24	9.75046924133224e-05	0.380155	0.151309955663039
p.Ala188Thr	A	188	T	1	4.06395032227126e-06	2.28739	0.0782748891575977
p.Ala188Val	A	188	V	7	2.8449270885829e-05	3.88053	0.305199516324063
p.Ala20Val	A	20	V	1	4.06177141975158e-06	0.13742	0.81217251108424
p.Ala223Val	A	223	V	5	2.03405827170137e-05	0.0142794	0.148246674727932
p.Ala282Thr	A	282	T	1	4.06094668789188e-06	0.993596	0.128415961305925
p.Ala31Gly	A	31	G	20	7.22277195542105e-05	2.31093	0.818460298266828
p.Ala31Ser	A	31	S	20	7.22240679484031e-05	0.711555	0.489802498992342
p.Ala410Val	A	410	V	1	4.06355398431468e-06	NA	0.0737605804111245
p.Ala424Gly	A	424	G	1	4.06451193340704e-06	NA	0.367674324869004
p.Ala424Thr	A	424	T	8	2.88869149497007e-05	NA	0.104957678355502
p.Ala42Gly	A	42	G	1	4.06124355277586e-06	-0.39424	0.868601370415155
p.Ala42Val	A	42	V	1	4.06124355277586e-06	0.699028	0.986779524385328
p.Ala441Thr	A	441	T	108	0.000389931112170183	NA	0.270052398226522
p.Ala442Thr	A	442	T	1	4.06385123053415e-06	NA	0.386295848448206
p.Ala492Thr	A	492	T	6	2.16414303542702e-05	1.25528	0.19242241031842
p.Ala541Pro	A	541	P	1	4.06408245210479e-06	1.4488	0.876178960096735
p.Ala541Val	A	541	V	1	4.06381820102896e-06	-2.67892	0.086658605401048
p.Ala5Thr	A	5	T	1	4.06071582298528e-06	-0.274728	0.0844014510278114
p.Ala608Thr	A	608	T	1	4.062398440039e-06	4.57272	0.523256751309956
p.Ala608Val	A	608	V	1	4.06259648666656e-06	-0.0958648	0.155663039097138
p.Ala619Asp	A	619	D	1	4.06206840523194e-06	1.80272	0.817654171704958
p.Ala723Thr	A	723	T	1	3.22830578512397e-05	0.0831189	0.336557839580814
p.Ala744Val	A	744	V	1	4.06441281428072e-06	0.434111	0.371543732365981
p.Ala92Thr	A	92	T	1	4.06193640632362e-06	NA	0.0147521160822249
p.Ala92Val	A	92	V	1	3.23666494044536e-05	NA	0.310923014913341
p.Arg100Gln	R	100	Q	3	1.2187294339408e-05	0.240989	0.972591696896413
p.Arg10Gln	R	10	Q	2	8.12202530823086e-06	0.102568	0.274244256348247
p.Arg10Gly	R	10	G	1	4.0611116074692e-06	0.204673	0.694074969770254
p.Arg10Trp	R	10	W	1	4.0611116074692e-06	0.135118	0.888270858524788
p.Arg127Thr	R	127	T	1	4.06282756547247e-06	0.741776	0.430794034663442
p.Arg18Cys	R	18	C	7	2.84307832274625e-05	0.757708	0.887545344619105
p.Arg18Gly	R	18	G	1	4.06154046106607e-06	1.47581	0.911164852881902
p.Arg217Cys	R	217	C	91	0.000328681229773463	1.06197	0.592664248286981
p.Arg217His	R	217	H	6	2.16761439584974e-05	1.12705	0.782345828295042
p.Arg217Pro	R	217	P	2	8.13563734582967e-06	5.01342	0.853123740427247
p.Arg265His	R	265	H	12	4.87345267877449e-05	0.0371989	0.815800080612656
p.Arg265Leu	R	265	L	1	4.06121056564541e-06	0.165725	0.945989520354696
p.Arg265Ser	R	265	S	1	4.06130952864442e-06	-0.152105	0.954615074566707
p.Arg27Gln	R	27	Q	5	1.80502808623702e-05	0.563825	0.675292220878678
p.Arg27Trp	R	27	W	5	1.8049629260615e-05	1.34317	0.981620314389359
p.Arg325Gln	R	325	Q	11	4.46940085649973e-05	-0.0508437	0.232406287787183
p.Arg325Trp	R	325	W	2	8.12572115775275e-06	0.298772	0.666344216041919
p.Arg341Ser	R	341	S	1	4.06523895474576e-06	NA	0.844578798871423
p.Arg385Cys	R	385	C	13	5.28051732822071e-05	NA	0.952841596130592
p.Arg385His	R	385	H	15	5.41672685252058e-05	NA	0.952841596130592
p.Arg389Gln	R	389	Q	21	7.58248662232717e-05	NA	0.279645304312777
p.Arg389Trp	R	389	W	1	4.06206840523194e-06	NA	0.858041112454655
p.Arg423Gly	R	423	G	1	4.06381820102896e-06	NA	0.227972591696896
p.Arg423Lys	R	423	K	4	1.6255008574517e-05	NA	0.0619911326078194
p.Arg423Thr	R	423	T	1	3.24044069993519e-05	NA	0.0542523176138654
p.Arg472Lys	R	472	K	5	1.80384290692892e-05	NA	0.404756146715034
p.Arg474Gln	R	474	Q	1	4.06190340793696e-06	NA	0.222974607013301
p.Arg474Gly	R	474	G	18	6.4942561911909e-05	NA	0.250302297460701
p.Arg474Trp	R	474	W	7	2.52554407435202e-05	NA	0.676098347440548
p.Arg487Gln	R	487	Q	10	4.06091370558376e-05	0.167218	0.0458686013704152
p.Arg497Gln	R	497	Q	6	2.43652843428683e-05	3.46406	0.211285771866183
p.Arg497Gly	R	497	G	1	4.06081476187382e-06	2.92998	0.494074969770254
p.Arg497Trp	R	497	W	9	3.24635506467461e-05	4.35495	0.795646916565901
p.Arg522Gln	R	522	Q	8	3.25409609345764e-05	0.190787	0.011285771866183
p.Arg522Trp	R	522	W	5	1.80656723320615e-05	0.081741	0.662877871825877
p.Arg575Thr	R	575	T	1	4.06471018616373e-06	0.456961	0.411124546553809
p.Arg659Gln	R	659	Q	5	1.8075207322628e-05	2.41094	0.542523176138654
p.Arg687Gln	R	687	Q	3	1.219829549151e-05	1.17359	0.3136638452237
p.Arg687Gly	R	687	G	3	1.21977003268984e-05	2.9121	0.331559854897219
p.Arg687Trp	R	687	W	5	2.03295005448306e-05	1.11652	0.698266827891979
p.Arg725Cys	R	725	C	4	1.62671720334778e-05	1.29349	0.66739218057235
p.Arg725Gly	R	725	G	2	8.13358601673892e-06	2.03435	0.633373639661427
p.Arg725His	R	725	H	48	0.000173366561924369	3.96588	0.782507053607416
p.Arg79Ser	R	79	S	9	3.65586156470875e-05	1.55439	0.771221281741233
p.Arg9Gln	R	9	Q	4	1.62439186829431e-05	0.530497	0.0507859733978235
p.Asn17Ile	N	17	I	1	4.06121056564541e-06	0.637796	0.865376864167674
p.Asn209Ser	N	209	S	19	6.86014687935529e-05	0.0737625	0.0546553808948005
p.Asn209Thr	N	209	T	1	4.06510674970325e-06	0.38471	0.126642482869811
p.Asn215Ser	N	215	S	7	2.84684772618205e-05	0.0737173	0.454171704957678
p.Asn222Lys	N	222	K	2	8.13596830226749e-06	-0.455943	0.124707779121322
p.Asn222Ser	N	222	S	1	3.22788896061976e-05	0.0468368	0.030229746070133
p.Asn243Ser	N	243	S	1	4.0630586705672e-06	-0.836113	0.0467553405884724
p.Asn248Ser	N	248	S	4	1.6253159207821e-05	1.71334	0.24925433293027
p.Asn263Ser	N	263	S	2	8.15946865540116e-06	1.76281	0.795727529222088
p.Asn306Ile	N	306	I	1	4.06180441599376e-06	NA	0.99322853688029
p.Asn306Ser	N	306	S	1	4.06180441599376e-06	NA	0.969447803305119
p.Asn338Ser	N	338	S	23	8.30145094925287e-05	NA	0.241031841999194
p.Asn444Ser	N	444	S	1	4.06355398431468e-06	NA	0.00314389359129383
p.Asn514Ser	N	514	S	1	4.06177141975158e-06	0.251904	0.0129786376461104
p.Asn551Ser	N	551	S	2	8.12809883768187e-06	2.0905	0.761708988311165
p.Asn570Ser	N	570	S	8	2.88854547292711e-05	2.38106	0.384925433293027
p.Asn635Ser	N	635	S	2	8.12624941084692e-06	2.04392	0.440386940749698
p.Asn64Ser	N	64	S	9	3.24682352431871e-05	2.15672	0.760338573155986
p.Asn710Lys	N	710	K	1	4.06722306278166e-06	0.284988	0.0071745264006449
p.Asp121Gly	D	121	G	3	1.21863042188985e-05	0.161263	0.143732365981459
p.Asp12Asn	D	12	N	1	4.0611116074692e-06	3.82175	0.243450221684805
p.Asp12Glu	D	12	E	1	4.06160644658175e-06	2.79464	0.0853688029020556
p.Asp132His	D	132	H	53	0.0002152529018528	-0.303449	0.687787182587666
p.Asp203Val	D	203	V	3	1.21937340465313e-05	0.27183	0.369770253929867
p.Asp235Val	D	235	V	8	3.2517152798101e-05	2.18071	0.259330914953648
p.Asp304His	D	304	H	1	4.06190340793696e-06	NA	0.990407093913744
p.Asp387Asn	D	387	N	1	4.06196940524644e-06	NA	0.600483675937122
p.Asp415Asn	D	415	N	4	1.62551406882427e-05	NA	0.19621120515921
p.Asp418Asn	D	418	N	2	8.12671168864942e-06	NA	0.284885126964934
p.Asp450Tyr	D	450	Y	1	4.06338886631451e-06	NA	0.177670294236195
p.Asp478Tyr	D	478	Y	2	8.12242113129081e-06	NA	0.606852075775897
p.Asp484Gly	D	484	G	2	8.12189337578376e-06	NA	0.0291817815397017
p.Asp584Glu	D	584	E	1	4.06464409976262e-06	-0.418777	0.0428053204353083
p.Asp624Asn	D	624	N	1	4.06210140629951e-06	1.64201	0.913825070536074
p.Asp667Glu	D	667	E	1	3.23018282834808e-05	-0.251951	0.184280532043531
p.Asp737Val	D	737	V	1	4.06480931979481e-06	3.59285	0.800080612656187
p.Asp748His	D	748	H	2	8.12803277222814e-06	0.0214997	0.684804514308746
p.Asp74Val	D	74	V	1	4.06210140629951e-06	-0.447817	0.444901249496171
p.Cys124Tyr	C	124	Y	3	1.08241508453662e-05	0.753656	0.626360338573156
p.Cys142Arg	C	142	R	1	4.0611116074692e-06	0.424768	0.786295848448206
p.Cys142Trp	C	142	W	1	4.06117757905082e-06	0.256078	0.864731962918178
p.Cys256Tyr	C	256	Y	1	4.06695840314945e-06	6.08313	0.412575574365175
p.Cys494Gly	C	494	G	1	4.06084774257474e-06	-1.17127	0.166303909713825
p.Cys533Ser	C	533	S	1	4.06421459053038e-06	1.33658	0.272873841193067
p.Cys672Trp	C	672	W	1	4.06507369978618e-06	8.88926	0.990568319226119
p.Cys680Gly	C	680	G	18	7.31695419586673e-05	1.77913	0.731721080209593
p.Cys756Gly	C	756	G	1	4.06467714269456e-06	NA	0.544377267230955
p.Gln149His	Q	149	H	1	4.06150746911224e-06	1.47491	0.698669891172914
p.Gln328His	Q	328	H	1	4.06286057887638e-06	0.623375	0.513825070536074
p.Gln391Arg	Q	391	R	1	4.06229942396594e-06	NA	0.223861346231358
p.Gln409His	Q	409	H	23	8.30840810900631e-05	NA	0.250221684804514
p.Gln409Pro	Q	409	P	1	4.06355398431468e-06	NA	0.118903667875857
p.Gln48His	Q	48	H	3	1.08218861826157e-05	0.0497079	0.709230149133414
p.Gln689Arg	Q	689	R	72	0.000260019790395158	-0.537849	0.433373639661427
p.Gln689Lys	Q	689	K	1	4.06639611577843e-06	-0.670613	0.330592503022975
p.Gln701Lys	Q	701	K	129	0.000466694644226734	NA	0.360822249093108
p.Glu102Asp	E	102	D	3	1.21881855854392e-05	0.340124	0.97347843611447
p.Glu13Lys	E	13	K	1	4.06107862248213e-06	0.106244	0.153002821442967
p.Glu153Gly	E	153	G	2	8.12776852115252e-06	1.56416	0.92341797662233
p.Glu178Gln	E	178	Q	2	8.12308092213215e-06	0.166814	0.286819830713422
p.Glu199Gln	E	199	Q	26	9.38546840706942e-05	-0.112946	0.198952035469569
p.Glu199Lys	E	199	K	1	4.06431369998862e-06	-0.284301	0.242805320435308
p.Glu230Gln	E	230	Q	1	3.22768058872894e-05	0.174423	0.329222087867795
p.Glu268Gly	E	268	G	65	0.00023449450200583	0.813372	0.603950020153164
p.Glu319Lys	E	319	K	17	6.13430519972576e-05	NA	0.715276098347441
p.Glu331Lys	E	331	K	6	2.16526766317096e-05	-0.39879	0.441515517936316
p.Glu34Asp	E	34	D	1	4.06940781977407e-06	0.879373	0.919145505844418
p.Glu390Lys	E	390	K	1	4.0621674100433e-06	NA	0.351471180975413
p.Glu433Gln	E	433	Q	2	7.22042513863216e-06	NA	0.118823055219669
p.Glu448Asp	E	448	D	4	1.62526308946261e-05	NA	0.159209995969367
p.Glu448Val	E	448	V	1	4.06325678157557e-06	NA	0.469971785570335
p.Glu460Ala	E	460	A	39	0.0001407576370041	NA	0.266989117291415
p.Glu460Lys	E	460	K	1	4.06328980195526e-06	NA	0.109310761789601
p.Glu483Lys	E	483	K	2	7.21422645456841e-06	NA	0.18863361547763
p.Glu523Lys	E	523	K	1	4.06722306278166e-06	0.603466	0.478274889157598
p.Glu578Gly	E	578	G	32	0.000115535144346721	0.448547	0.566545747682386
p.Glu578Lys	E	578	K	1	4.06513980015773e-06	-0.761339	0.368641676743249
p.Glu599Asp	E	599	D	1	4.06418155511843e-06	0.301445	0.286577992744861
p.Glu613Gln	E	613	Q	1	4.06206840523194e-06	-0.180773	0.101249496170899
p.Glu633Lys	E	633	K	1	4.06325678157557e-06	-0.700882	0.156630390971383
p.Glu668Lys	E	668	K	1	4.06652840470091e-06	-0.452286	0.264328899637243
p.Glu669Gln	E	669	Q	1	4.06636304489265e-06	-0.144125	0.850624748085449
p.Glu674Gln	E	674	Q	1	4.06484236541307e-06	-0.119026	0.163885530028214
p.Glu674Lys	E	674	K	1	4.06484236541307e-06	-0.654234	0.37646110439339
p.Glu679Ala	E	679	A	1	4.06471018616373e-06	-0.913315	0.357758968158001
p.Glu694Ala	E	694	A	4	1.62720689935725e-05	0.556001	0.0734381297863765
p.Glu703Lys	E	703	K	4	1.62710099415871e-05	NA	0.101975010076582
p.Glu89Gly	E	89	G	2	8.12354283950316e-06	NA	0.440467553405885
p.Gly122Arg	G	122	R	1	4.06233242878731e-06	0.22095	0.248286981056026
p.Gly174Trp	G	174	W	1	4.06140849646657e-06	-0.899065	0.812091898428053
p.Gly22Ala	G	22	A	35	0.000126285405015335	-0.647434	0.718581217251108
p.Gly232Val	G	232	V	2	8.13127124294612e-06	-0.345245	0.233534864973801
p.Gly336Asp	G	336	D	3	1.2190463806513e-05	0.242949	0.364530431277711
p.Gly354Ser	G	354	S	3	1.33268180000888e-05	NA	0.0516727126158807
p.Gly357Arg	G	357	R	1	4.07757172448663e-06	NA	0.0901249496170899
p.Gly373Arg	G	373	R	1	4.06180441599376e-06	NA	0.311809754131399
p.Gly373Glu	G	373	E	2	8.12301493822447e-06	NA	0.280693268843208
p.Gly454Arg	G	454	R	28	0.000101071356377603	NA	0.32583635630794
p.Gly532Ser	G	532	S	1	4.06500760156421e-06	2.21287	0.998629584844821
p.Gly54Arg	G	54	R	1	4.06124355277586e-06	15	0.929383313180169
p.Gly572Asp	G	572	D	3	1.21952210993585e-05	-0.814135	0.414268440145103
p.Gly606Ala	G	606	A	1	4.0628935928168e-06	-0.627188	0.103184199919387
p.Gly634Val	G	634	V	1	3.22934831750953e-05	4.7238	0.488029020556227
p.Gly638Val	G	638	V	1	4.06348793550432e-06	0.979639	0.885449415558243
p.Gly699Asp	G	699	D	1	4.07268935969178e-06	NA	0.045223700120919
p.Gly6Trp	G	6	W	1	3.22684737011939e-05	0.102042	0.833373639661427
p.Gly738Glu	G	738	E	4	1.44404332129964e-05	3.08335	0.545425231761387
p.Gly98Arg	G	98	R	1	4.06213440790329e-06	NA	0.951229343006852
p.His112Arg	H	112	R	1	4.06193640632362e-06	0.328399	0.354131398629585
p.His264Asp	H	264	D	1	4.08183257955492e-06	1.023	0.0923821039903265
p.His264Tyr	H	264	Y	5	1.81181739779538e-05	1.12136	0.800403063280935
p.His308Tyr	H	308	Y	1	4.06190340793696e-06	NA	1
p.His312Arg	H	312	R	1	3.22830578512397e-05	NA	0.250141072148327
p.His315Gln	H	315	Q	5	1.80406419582034e-05	NA	0.290769850866586
p.His315Tyr	H	315	Y	2	8.12453283936174e-06	NA	0.522773075372834
p.His329Tyr	H	329	Y	1	4.06266250650026e-06	4.16148	0.290689238210399
p.His381Tyr	H	381	Y	1	4.06170542887548e-06	NA	0.0551390568319226
p.His473Tyr	H	473	Y	3	1.21858092189709e-05	NA	0.28794840790004
p.His526Arg	H	526	R	2	6.46036565669617e-05	-0.63338	0.00104796453043128
p.His543Arg	H	543	R	5	2.03181001763611e-05	1.38171	0.409431680773881
p.His718Tyr	H	718	Y	1991	0.00719182782959233	0.158552	0.349697702539299
p.His727Leu	H	727	L	1	4.0662638354627e-06	-1.95102	0.107214832728738
p.His733Arg	H	733	R	1	4.06547033426297e-06	-0.475236	0.0518339379282547
p.Ile107Arg	I	107	R	1	4.06180441599376e-06	3.74958	0.870939137444579
p.Ile107Val	I	107	V	1	4.06203540470059e-06	1.22377	0.219508262797259
p.Ile115Thr	I	115	T	2	8.12440082543912e-06	3.99211	0.67795243853285
p.Ile115Val	I	115	V	3	1.21861062141018e-05	1.49353	0.0544135429262394
p.Ile176Asn	I	176	N	1	4.06140849646657e-06	4.02526	0.873841193067312
p.Ile190Val	I	190	V	1	3.22872271729304e-05	0.547089	0.0311164852881902
p.Ile219Val	I	219	V	64534	0.233202038087667	0.658775	0.022571543732366
p.Ile246Val	I	246	V	3	1.08261820386423e-05	1.04008	0.0348246674727932
p.Ile25Thr	I	25	T	1	4.06358700952505e-06	2.40122	0.786940749697703
p.Ile262Met	I	262	M	1	4.07607588022859e-06	-0.612374	0.829101168883515
p.Ile262Thr	I	262	T	2	8.14969357152171e-06	2.45843	0.948810963321241
p.Ile276Met	I	276	M	2	6.46036565669617e-05	0.217602	0.464812575574365
p.Ile276Thr	I	276	T	1	4.06088072381138e-06	2.85809	0.548004836759371
p.Ile276Val	I	276	V	2	8.12195934147154e-06	1.41592	0.0197501007658202
p.Ile32Val	I	32	V	3	1.08346274693922e-05	1.54833	0.0405481660620717
p.Ile36Thr	I	36	T	2	8.14332247557003e-06	2.65701	0.633534864973801
p.Ile36Val	I	36	V	1	4.07093191773461e-06	1.03597	0.177106005642886
p.Ile411Phe	I	411	F	1	4.06355398431468e-06	NA	0.253526803708182
p.Ile411Val	I	411	V	2	8.12710796862936e-06	NA	0.0172511084240226
p.Ile419Thr	I	419	T	1	4.06335584432471e-06	NA	0.0598952035469569
p.Ile419Val	I	419	V	5	2.03169443315725e-05	NA	0.128980249899234
p.Ile501Leu	I	501	L	1	4.06097967073577e-06	0.33972	0.299072954453849
p.Ile513Thr	I	513	T	1	4.06170542887548e-06	1.90829	0.677226924627166
p.Ile563Val	I	563	V	1	4.06596623621637e-06	1.09266	0.456509471987102
p.Ile565Phe	I	565	F	2	8.13180021793225e-06	9.6408	0.329060862555421
p.Ile611Thr	I	611	T	1	4.06223341593208e-06	2.34989	0.521563885530028
p.Ile630Met	I	630	M	1	4.06210140629951e-06	-0.336921	0.446513502619911
p.Ile655Phe	I	655	F	1	4.06533811417096e-06	1.02902	0.225473599355099
p.Ile655Thr	I	655	T	26	9.38723047817108e-05	1.29405	0.0795646916565901
p.Ile655Val	I	655	V	333	0.00120249599168003	1.03044	0.0986698911729142
p.Ile686Met	I	686	M	1	4.06576786091821e-06	1.70466	0.219266424828698
p.Ile68Met	I	68	M	1	4.06213440790329e-06	-0.118181	0.492059653365578
p.Ile691Lys	I	691	K	2	8.1335198620555e-06	4.22647	0.114792422410318
p.Ile691Val	I	691	V	10	4.06679300836946e-05	1.31678	0.0948004836759371
p.Ile719Thr	I	719	T	1	4.06722306278166e-06	1.63867	0.150987505038291
p.Ile719Val	I	719	V	1	4.06685916466713e-06	-0.351398	0.0116888351471181
p.Ile8Leu	I	8	L	1	4.06127654044219e-06	-0.0927016	0.291414752116082
p.Ile94Val	I	94	V	1	3.23206205559147e-05	NA	0.35534058847239
p.Leu135Arg	L	135	R	1	4.06104563803088e-06	2.57388	0.708101571946796
p.Leu155Ile	L	155	I	1	4.06408245210479e-06	1.86089	0.315276098347441
p.Leu166Ile	L	166	I	1	4.06180441599376e-06	2.17258	0.307859733978235
p.Leu177Ser	L	177	S	2	7.21500721500722e-06	2.6894	0.0959290608625554
p.Leu228Met	L	228	M	7	2.53023632407267e-05	-0.0232662	0.36807738814994
p.Leu259Ser	L	259	S	5	2.034852961525e-05	4.7285	0.376380491737203
p.Leu260Phe	L	260	F	1	4.07079934215883e-06	4.53761	0.348327287384119
p.Leu266Pro	L	266	P	1	4.0611116074692e-06	6.51248	0.548246674727932
p.Leu296Ser	L	296	S	1	4.06167243424152e-06	4.45327	0.967835550181378
p.Leu348Ser	L	348	S	2	1.01790494803595e-05	NA	0.438291011688835
p.Leu432His	L	432	H	2	8.12697587100864e-06	NA	0.444175735590488
p.Leu503Phe	L	503	F	1	4.06167243424152e-06	-0.683221	0.674083031035873
p.Leu507Phe	L	507	F	2	8.12413681046389e-06	0.612867	0.848286981056026
p.Leu509Phe	L	509	F	1	4.06134251738255e-06	3.86595	0.917936316001612
p.Leu521His	L	521	H	2	7.22287629379772e-06	3.42931	0.86602176541717
p.Leu549Phe	L	549	F	1	4.06454497419014e-06	-0.440823	0.909310761789601
p.Leu550Val	L	550	V	1	4.06441281428072e-06	2.01606	0.101571946795647
p.Leu564Phe	L	564	F	1	4.06599930064812e-06	1.61608	0.449334945586457
p.Leu582Val	L	582	V	1	4.06437977564624e-06	1.93281	0.0591696896412737
p.Leu590Phe	L	590	F	9	3.65838787041177e-05	0.303125	0.800241837968561
p.Leu607His	L	607	H	48	0.000173210161662818	1.23028	0.859492140266022
p.Leu73Val	L	73	V	1	4.06262949631519e-06	2.8381	0.370656993147924
p.Leu743Arg	L	743	R	1	3.22684737011939e-05	1.35063	0.602015316404676
p.Lys118Gln	K	118	Q	2	8.12393881049288e-06	1.42199	0.573881499395405
p.Lys134Glu	K	134	E	1	4.06114459299209e-06	0.560576	0.331318016928658
p.Lys164Asn	K	164	N	2	8.12327888028724e-06	0.270322	0.0701330108827086
p.Lys241Arg	K	241	R	1	4.06312470542346e-06	0.359094	0.0595727529222088
p.Lys274Arg	K	274	R	1	4.06104563803088e-06	-0.0701389	0.0611850060459492
p.Lys286Arg	K	286	R	3	1.21829390122073e-05	-0.251923	0.0897218863361548
p.Lys311Glu	K	311	E	1	4.06210140629951e-06	NA	0.973075372833535
p.Lys361Glu	K	361	E	1	4.06679300836946e-06	NA	0.175493752519146
p.Lys453Asn	K	453	N	2	8.12710796862936e-06	NA	0.48931882305522
p.Lys453Thr	K	453	T	1	3.23268895066917e-05	NA	0.48931882305522
p.Lys546Arg	K	546	R	2	8.12724007054444e-06	0.57462	0.361467150342604
p.Lys57Gln	K	57	Q	1	4.06130952864442e-06	-0.184662	0.754292623941959
p.Lys617Thr	K	617	T	1	4.06190340793696e-06	0.795053	0.503022974607013
p.Lys618Arg	K	618	R	23	8.29839588399564e-05	0.491275	0.251995163240629
p.Lys618Glu	K	618	E	933	0.00336616516939063	1.34794	0.856509471987102
p.Lys618Thr	K	618	T	931	0.00335904633391302	0.0921657	0.839661426844014
p.Lys722Glu	K	722	E	1	4.06662762704145e-06	1.07813	0.58403869407497
p.Lys751Arg	K	751	R	20	7.219538960242e-05	-0.22984	0.184683595324466
p.Met359Thr	M	359	T	2	8.15009209604068e-06	NA	0.0045143087464732
p.Met383Thr	M	383	T	2	7.22026873840244e-06	NA	0.294155582426441
p.Met431Ile	M	431	I	3	1.21908601058167e-05	NA	0.358484482063684
p.Met458Val	M	458	V	1	4.06309168772703e-06	NA	0.0740830310358726
p.Met481Val	M	481	V	1	4.06097967073577e-06	NA	0.297380088673922
p.Met490Val	M	490	V	2	8.12149760415821e-06	0.552572	0.0719064893188231
p.Met524Ile	M	524	I	2	8.1335198620555e-06	1.40065	0.228295042321644
p.Met587Ile	M	587	I	1	4.0649745532593e-06	0.478434	0.318742442563482
p.Met587Leu	M	587	L	1	4.06464409976262e-06	0.0440292	0.133252720677146
p.Met587Val	M	587	V	1	4.06464409976262e-06	1.58375	0.410721483272874
p.Met621Val	M	621	V	1	4.06213440790329e-06	2.6062	0.731479242241032
p.Phe396Ile	F	396	I	1	4.06243144646934e-06	NA	0.824022571543732
p.Phe3Leu	F	3	L	2	7.21381011809007e-06	-0.161734	0.103667875856509
p.Phe530Leu	F	530	L	1	4.06517285114963e-06	1.72782	0.660217654171705
p.Phe614Leu	F	614	L	2	8.12374082017287e-06	0.515807	0.14397420395002
p.Phe626Leu	F	626	L	5	2.03096820316181e-05	2.1961	0.56291817815397
p.Phe88Cys	F	88	C	1	4.06190340793696e-06	NA	0.911567916162838
p.Phe88Leu	F	88	L	1	4.06183741277204e-06	NA	0.452478839177751
p.Phe88Val	F	88	V	1	4.06193640632362e-06	NA	0.557194679564692
p.Pro138Arg	P	138	R	1	4.06107862248213e-06	0.340701	0.356872228939944
p.Pro139Ala	P	139	A	1	4.06104563803088e-06	2.05951	0.459492140266022
p.Pro139Ser	P	139	S	1	4.06104563803088e-06	3.87257	0.613139862958484
p.Pro141Arg	P	141	R	1	4.06121056564541e-06	1.48245	0.645626763401854
p.Pro141Leu	P	141	L	1	4.06121056564541e-06	1.564	0.635872632003225
p.Pro169Leu	P	169	L	1	4.06163944014362e-06	1.64948	0.505118903667876
p.Pro208Ser	P	208	S	2	8.13107289506851e-06	1.98235	0.0425634824667473
p.Pro285Ala	P	285	A	2	8.12156356341723e-06	1.40926	0.476985086658605
p.Pro285Ser	P	285	S	1	4.06078178170861e-06	1.67278	0.397339782345828
p.Pro300Thr	P	300	T	1	4.06183741277204e-06	0.24081	0.464248286981056
p.Pro309Ser	P	309	S	5	2.03096820316181e-05	NA	0.984925433293027
p.Pro355Leu	P	355	L	2	7.30454854237734e-06	NA	0.172349858927852
p.Pro355Ser	P	355	S	1	4.42807042403202e-06	NA	0.0146715034260379
p.Pro403Arg	P	403	R	1	3.25626831650928e-05	NA	0.192583635630794
p.Pro437Ser	P	437	S	1	4.06358700952505e-06	NA	0.295122934300685
p.Pro469Leu	P	469	L	1	4.06447889316111e-06	NA	0.221523579201935
p.Pro496Arg	P	496	R	14	5.68514066662335e-05	1.02252	0.142523176138654
p.Pro496His	P	496	H	2	8.12162952374765e-06	1.26713	0.322773075372834
p.Pro496Leu	P	496	L	1	3.22851423774779e-05	0.517854	0.293268843208384
p.Pro536Thr	P	536	T	1	4.06444585345234e-06	6.5641	0.526158806932688
p.Pro581Leu	P	581	L	40	0.000144407460089388	1.35337	0.640709391374446
p.Pro603Arg	P	603	R	45	0.000162425554953979	2.35146	0.587666263603386
p.Pro603Leu	P	603	L	4	1.62532912914865e-05	2.17545	0.376058041112455
p.Pro649Ser	P	649	S	1	4.06411548590565e-06	3.2311	0.131076178960097
p.Pro705Ala	P	705	A	1	4.06778557888657e-06	NA	0.0852075775896816
p.Pro747Arg	P	747	R	1	3.22809735941636e-05	1.10421	0.548972188633616
p.Pro747Ser	P	747	S	2	7.21938259840018e-06	1.91242	0.350181378476421
p.Ser106Asn	S	106	N	1	4.06236543414499e-06	0.475178	0.922289399435711
p.Ser129Asn	S	129	N	2	8.12281699293315e-06	0.0352803	0.0436114469971786
p.Ser129Gly	S	129	G	1	3.22830578512397e-05	1.16794	0.564611043933898
p.Ser218Pro	S	218	P	1	4.06709072865997e-06	3.82648	0.550261991132608
p.Ser247Ala	S	247	A	9	3.65678251895432e-05	-0.191959	0.353405884723902
p.Ser269Thr	S	269	T	1	3.23101777059774e-05	1.42566	0.861023780733575
p.Ser2Ala	S	2	A	1	3.22830578512397e-05	NA	0.143490528012898
p.Ser2Leu	S	2	L	5	2.03037440103955e-05	NA	0.113099556630391
p.Ser321Asn	S	321	N	1	4.06266250650026e-06	0.0155195	0.44465941152761
p.Ser332Asn	S	332	N	1	4.06315772365652e-06	-0.049134	0.224828698105603
p.Ser337Cys	S	337	C	1	4.06342188884103e-06	NA	0.180733575171302
p.Ser340Phe	S	340	F	1	4.06494150549174e-06	NA	0.872067714631197
p.Ser356Phe	S	356	F	1	3.43194453977624e-05	NA	0.532849657396211
p.Ser365Arg	S	365	R	1	4.06335584432471e-06	NA	0.216606207174526
p.Ser368Leu	S	368	L	6	2.16938562998959e-05	NA	0.282789197904071
p.Ser374Arg	S	374	R	1	4.0614414868125e-06	NA	0.12962515114873
p.Ser375Gly	S	375	G	1	4.06137550665659e-06	NA	0.0331318016928658
p.Ser401Asn	S	401	N	1	4.06272852847973e-06	NA	0.0470777912132205
p.Ser406Asn	S	406	N	249	0.000899553474660771	NA	0.0899637243047158
p.Ser406Cys	S	406	C	1	4.06319074242621e-06	NA	0.579040709391374
p.Ser421Asn	S	421	N	1	4.0634549119043e-06	NA	0.0589278516727126
p.Ser421Gly	S	421	G	3	1.21903647357129e-05	NA	0.151632406287787
p.Ser467Asn	S	467	N	1	3.23060024552562e-05	NA	0.254252317613865
p.Ser467Thr	S	467	T	1	4.06391729115529e-06	NA	0.0560257960499798
p.Ser46Gly	S	46	G	1	4.06104563803088e-06	1.30173	0.780008061265619
p.Ser486Phe	S	486	F	1	4.06101265411543e-06	NA	0.407738814993954
p.Ser505Asn	S	505	N	8	2.88602370868477e-05	0.602444	0.861910519951632
p.Ser505Ile	S	505	I	1	3.22788896061976e-05	0.199194	0.8167674324869
p.Ser556Asn	S	556	N	1	4.06556950497626e-06	4.98847	0.816444981862152
p.Ser556Thr	S	556	T	1	4.06556950497626e-06	-0.12426	0.330834340991536
p.Ser577Leu	S	577	L	15	5.41578810548511e-05	-0.0798297	0.57186618299073
p.Ser592Thr	S	592	T	3	1.21944279593844e-05	-0.243111	0.259411527609835
p.Ser675Asn	S	675	N	1	4.06454497419014e-06	-0.228386	0.239016525594518
p.Ser675Thr	S	675	T	5	2.03227248709507e-05	-0.959579	0.0282144296654575
p.Ser677Cys	S	677	C	2	7.2202166064982e-06	-0.247592	0.128657799274486
p.Ser677Gly	S	677	G	1	3.22830578512397e-05	0.46979	0.727529222087868
p.Ser692Pro	S	692	P	1	4.06718997844389e-06	1.31591	0.0594115276098347
p.Ser695Trp	S	695	W	4	1.62752469768729e-05	3.71288	0.42652156388553
p.Ser711Cys	S	711	C	2	8.13490933643545e-06	0.961953	0.618540910923015
p.Ser93Gly	S	93	G	6	2.16508014405e-05	NA	0.332688432083837
p.Ser95Ala	S	95	A	2	8.12387281264725e-06	NA	0.0656993147924224
p.Thr116Ala	T	116	A	3	1.21862052156958e-05	1.98534	0.515759774284563
p.Thr116Lys	T	116	K	3	1.08239165259558e-05	1.3028	0.483675937122128
p.Thr117Met	T	117	M	1	4.06246445343603e-06	7.13539	0.957839580814188
p.Thr14Ile	T	14	I	1	4.06101265411543e-06	0.97468	0.359451833937928
p.Thr151Met	T	151	M	4	1.62468217155019e-05	-0.345018	0.267956469165659
p.Thr161Met	T	161	M	4	1.62509141139189e-05	-0.902239	0.52881902458686
p.Thr200Ile	T	200	I	2	8.12875955129247e-06	0.211042	0.223377670294236
p.Thr270Ala	T	270	A	8	3.24902123235375e-05	-0.261372	0.0632003224506247
p.Thr310Ala	T	310	A	6	2.43718164314786e-05	NA	0.628375654977832
p.Thr310Arg	T	310	R	1	4.06190340793696e-06	NA	0.689883111648529
p.Thr310Lys	T	310	K	1	4.06190340793696e-06	NA	0.908343409915357
p.Thr345Ile	T	345	I	2	8.13424762276613e-06	NA	0.716001612253124
p.Thr347Asn	T	347	N	15	7.29465544910762e-05	NA	0.522128174123337
p.Thr363Ala	T	363	A	1	4.06636304489265e-06	NA	0.0274083031035873
p.Thr367Ala	T	367	A	1	4.0628935928168e-06	NA	0.0162837565497783
p.Thr367Asn	T	367	N	1	4.06282756547247e-06	NA	0.0514308746473196
p.Thr371Ala	T	371	A	1	4.06160644658175e-06	NA	0.0569125352680371
p.Thr386Ile	T	386	I	1	3.2421216444041e-05	NA	0.644417573559049
p.Thr413Ile	T	413	I	3	1.08332972223426e-05	NA	0.067795243853285
p.Thr45Arg	T	45	R	1	4.0611116074692e-06	-0.590839	0.276098347440548
p.Thr545Ala	T	545	A	11	3.97071776138152e-05	-0.088611	0.736960902861749
p.Thr553Ile	T	553	I	1	4.06461105736792e-06	1.45372	0.591938734381298
p.Thr66Ile	T	66	I	1	4.06177141975158e-06	-0.901603	0.361386537686417
p.Thr735Arg	T	735	R	1	4.06530506049174e-06	0.444698	0.353325272067715
p.Thr81Ile	T	81	I	4	1.44351177544731e-05	-1.27627	0.950181378476421
p.Thr82Ala	T	82	A	2	8.12374082017287e-06	0.492433	0.967190648931882
p.Thr96Ala	T	96	A	8	3.24944353279501e-05	NA	0.928657799274486
p.Trp712Cys	W	712	C	1	4.06745466821772e-06	4.90562	0.881902458686014
p.Trp712Leu	W	712	L	4	1.62687599137756e-05	2.94991	0.383635630794035
p.Tyr126Asn	Y	126	N	12	4.32966033814647e-05	3.55734	0.664570737605804
p.Tyr130Cys	Y	130	C	1	4.06124355277586e-06	5.95697	0.835147118097541
p.Tyr379Cys	Y	379	C	15	5.41500606480679e-05	NA	0.606287787182588
p.Tyr379His	Y	379	H	1	4.06134251738255e-06	NA	0.361225312374043
p.Tyr379Phe	Y	379	F	5	1.80500202160226e-05	NA	0.754453849254333
p.Tyr379Ser	Y	379	S	7	2.8429859475266e-05	NA	0.264006449012495
p.Tyr548His	Y	548	H	1	4.06454497419014e-06	3.04109	0.814026602176542
p.Tyr561Cys	Y	561	C	1	3.22872271729304e-05	3.97561	0.897460701330109
p.Tyr625Asp	Y	625	D	1	4.06196940524644e-06	7.26429	0.970334542523176
p.Tyr625Cys	Y	625	C	1	4.06206840523194e-06	4.92339	0.835792019347038
p.Tyr625Ser	Y	625	S	1	3.22976551902332e-05	6.57372	0.91825876662636
p.Tyr646Cys	Y	646	C	12	4.33144193702083e-05	4.89153	0.709552599758162
p.Tyr684Cys	Y	684	C	6	2.16645603899621e-05	3.75961	0.574365175332527
p.Tyr684Ser	Y	684	S	3	1.0832280194981e-05	4.95117	0.567190648931882
p.Tyr690Asp	Y	690	D	2	8.13299066332672e-06	2.37046	0.157355904877066
p.Tyr721Cys	Y	721	C	3	1.21997836571698e-05	5.03156	0.511567916162838
p.Tyr750His	Y	750	H	1	4.06401638611407e-06	0.557242	0.898831116485288
p.Tyr97Cys	Y	97	C	63	0.000255912388596869	NA	0.756711003627569
p.Val110Leu	V	110	L	1	4.06213440790329e-06	-0.100104	0.480451430874647
p.Val152Met	V	152	M	2	8.12803277222814e-06	1.32393	0.6
p.Val16Leu	V	16	L	1	4.0611116074692e-06	-0.840758	0.860459492140266
p.Val179Phe	V	179	F	1	4.06150746911224e-06	1.46996	0.515920999596937
p.Val180Gly	V	180	G	11	4.46744048150886e-05	4.49203	0.839580814187827
p.Val185Ile	V	185	I	1	4.06408245210479e-06	0.636799	0.00725513905683192
p.Val194Ile	V	194	I	1	4.06358700952505e-06	1.9371	0.232970576380492
p.Val201Glu	V	201	E	1	4.06431369998862e-06	-0.0264404	0.292059653365578
p.Val201Ile	V	201	I	1	4.06421459053038e-06	-0.044455	0.14913341394599
p.Val201Leu	V	201	L	1	4.06421459053038e-06	-0.00165612	0.128496573962112
p.Val213Leu	V	213	L	2	8.13305680940181e-06	-0.828841	0.0538492543329303
p.Val213Met	V	213	M	733	0.00264729888835116	-0.812177	0.324627166465135
p.Val267Ile	V	267	I	2	8.12261905728883e-06	-0.440384	0.365578395808142
p.Val314Phe	V	314	F	2	8.124796880078e-06	NA	0.962998790810157
p.Val326Ala	V	326	A	132	0.000476327944572748	2.49599	0.577106005642886
p.Val326Met	V	326	M	1	4.06272852847973e-06	-1.42314	0.407174526400645
p.Val384Asp	V	384	D	693	0.00250213024075331	NA	0.721886336154776
p.Val384Ile	V	384	I	1	4.06190340793696e-06	NA	0.102458686013704
p.Val440Met	V	440	M	1	4.06348793550432e-06	NA	0.342684401451028
p.Val49Met	V	49	M	4	1.62444464298768e-05	-0.70189	0.663039097138251
p.Val506Ala	V	506	A	1	3.22955690479266e-05	2.18438	0.766948810963321
p.Val51Ile	V	51	I	1	4.0611116074692e-06	0.00177106	0.182507053607416
p.Val520Ala	V	520	A	1	4.0662638354627e-06	-0.18586	0.0100765820233777
p.Val531Met	V	531	M	2	8.12994910651859e-06	-0.21743	0.995566303909714
p.Val612Ile	V	612	I	2	7.21641300974937e-06	1.69183	0.398629584844821
p.Val647Leu	V	647	L	1	4.06398335392418e-06	-0.75699	0.168480451430875
p.Val647Met	V	647	M	29	0.000104683314923509	-1.31677	0.363563079403466
p.Val704Gly	V	704	G	1	4.06738849254448e-06	NA	0.0369205965336558
p.Val704Leu	V	704	L	2	8.13484316022387e-06	NA	0.198226521563886
p.Val716Leu	V	716	L	5	2.03387624269838e-05	-0.480308	0.375735590487707
p.Val716Met	V	716	M	350	0.00126438691684669	1.41085	0.490608625554212
p.Val752Leu	V	752	L	1	3.22788896061976e-05	NA	0.41434905280129
p.Val76Ala	V	76	A	1	4.06200240470542e-06	1.25552	0.238129786376461
p.Val76Ile	V	76	I	4	1.62480096188217e-05	-0.159342	0.323659814590891
p.Val7Phe	V	7	F	31	0.000111816476698889	-0.0551239	0.565820233776703
