# Supplementary material for: Computational and cellular studies reveal structural destabilization and degradation of MLH1 variants in Lynch syndrome
Source: eLife. 2019 Nov 7;8:e49138. doi: 10.7554/eLife.49138 (PMC6837844; doi:10.7554/eLife.49138)
Supplement: Figure 6—source data 2. [file elife-49138-fig6-data2.csv]

Name	simplified.significance	AA.wt	pos	AA.mut	Allele.Frequency	foldx.ddg	gremlin	grch37	ds_ag	ds_al	ds_dg	ds_dl
NM_000249.3(MLH1):c.131C>T (p.Ser44Phe)	pathogenic	S	44	F	0	15	0.873760580411125	3-37038124-C-T	0.00	0.02	0.00	0.00
NM_000249.3(MLH1):c.986A>C (p.His329Pro)	pathogenic	H	329	P	0	5.67128	0.794760177347844	3-37061902-A-C	0.00	0.00	0.00	0.00
NM_000249.3(MLH1):c.199G>T (p.Gly67Trp)	pathogenic	G	67	W	0	15	0.945505844417574	3-37038192-G-T	0.00	0.00	0.00	0.00
NM_000249.3(MLH1):c.1733A>G (p.Glu578Gly)	benign	E	578	G	0.000115535144346721	0.448547	0.566545747682386	3-37089011-A-G	0.09	0.04	0.00	0.00
NM_000249.3(MLH1):c.350C>T (p.Thr117Met)	pathogenic	T	117	M	4.06246445343603e-06	7.13539	0.957839580814188	3-37045935-C-T	0.04	0.00	0.03	0.00
NM_000249.3(MLH1):c.394G>C (p.Asp132His)	benign	D	132	H	0.0002152529018528	-0.303449	0.687787182587666	3-37048495-G-C	0.00	0.01	0.00	0.01
NM_000249.3(MLH1):c.1942C>T (p.Pro648Ser)	pathogenic	P	648	S	0	5.1195	0.953244659411528	3-37090053-C-T	0.01	0.00	0.00	0.00
NM_000249.3(MLH1):c.2041G>A (p.Ala681Thr)	pathogenic	A	681	T	0	4.51324	0.688673921805724	3-37090446-G-A	0.00	0.00	0.00	0.01
NM_000249.3(MLH1):c.200G>A (p.Gly67Glu)	pathogenic	G	67	E	0	15	0.915276098347441	3-37038193-G-A	0.00	0.00	0.00	0.00
NM_000249.3(MLH1):c.793C>T (p.Arg265Cys)	pathogenic	R	265	C	0	0.279947	0.99621120515921	3-37058999-C-T	0.00	0.15	0.00	0.20
NM_000249.3(MLH1):c.1865T>A (p.Leu622His)	pathogenic	L	622	H	0	4.97396	0.963643692059653	3-37089143-T-A	0.01	0.00	0.00	0.00
NM_000249.3(MLH1):c.2152C>T (p.His718Tyr)	benign	H	718	Y	0.00719182782959233	0.158552	0.349697702539299	3-37092025-C-T	0.01	0.00	0.00	0.00
NM_000249.3(MLH1):c.655A>G (p.Ile219Val)	benign	I	219	V	0.233202038087667	0.658775	0.022571543732366	3-37053568-A-G	0.01	0.00	0.00	0.01
NM_000249.3(MLH1):c.1151T>A (p.Val384Asp)	benign	V	384	D	0.00250213024075331	NA	0.721886336154776	3-37067240-T-A	0.02	0.00	0.03	0.11
NM_000249.3(MLH1):c.1217G>A (p.Ser406Asn)	benign	S	406	N	0.000899553474660771	NA	0.0899637243047158	3-37067306-G-A	0.00	0.00	0.00	0.01
NM_000249.3(MLH1):c.1808C>G (p.Pro603Arg)	benign	P	603	R	0.000162425554953979	2.35146	0.587666263603386	3-37089086-C-G	0.02	0.00	0.00	0.00
NM_000249.3(MLH1):c.1963A>G (p.Ile655Val)	benign	I	655	V	0.00120249599168003	1.03044	0.0986698911729142	3-37090074-A-G	0.00	0.00	0.00	0.00
NM_000249.3(MLH1):c.2146G>A (p.Val716Met)	benign	V	716	M	0.00126438691684669	1.41085	0.490608625554212	3-37092019-G-A	0.00	0.00	0.00	0.00
NM_000249.3(MLH1):c.637G>A (p.Val213Met)	benign	V	213	M	0.00264729888835116	-0.812177	0.324627166465135	3-37053550-G-A	0.00	0.01	0.00	0.00
NM_000249.3(MLH1):c.977T>C (p.Val326Ala)	benign	V	326	A	0.000476327944572748	2.49599	0.577106005642886	3-37061893-T-C	0.00	0.00	0.00	0.00
NM_000249.3(MLH1):c.104T>G (p.Met35Arg)	pathogenic	M	35	R	0	3.51912	0.757436517533253	3-37035142-T-G	0.00	0.00	0.02	0.00
NM_000249.3(MLH1):c.112A>C (p.Asn38His)	pathogenic	N	38	H	0	2.66251	0.858927851672713	3-37035150-A-C	0.00	0.00	0.03	0.02
NM_000249.3(MLH1):c.114C>G (p.Asn38Lys)	pathogenic	N	38	K	0	2.38249	0.963966142684402	3-37035152-C-G	0.00	0.00	0.11	0.22
NM_000249.3(MLH1):c.121G>C (p.Asp41His)	pathogenic	D	41	H	0	-0.267806	0.970173317210802	3-37038114-G-C	0.00	0.94	0.00	0.00
NM_000249.3(MLH1):c.1321G>A (p.Ala441Thr)	benign	A	441	T	0.000389931112170183	NA	0.270052398226522	3-37067410-G-A	0.01	0.00	0.01	0.02
NM_000249.3(MLH1):c.1649T>C (p.Leu550Pro)	pathogenic	L	550	P	0	8.37548	0.874808544941556	3-37081767-T-C	0.00	0.11	0.03	0.05
NM_000249.3(MLH1):c.1676T>G (p.Leu559Arg)	pathogenic	L	559	R	0	7.14601	0.911890366787586	3-37083767-T-G	0.08	0.00	0.13	0.00
NM_000249.3(MLH1):c.1721T>C (p.Leu574Pro)	pathogenic	L	574	P	0	11.9722	0.893752519145506	3-37083812-T-C	0.04	0.00	0.09	0.00
NM_000249.3(MLH1):c.1766C>A (p.Ala589Asp)	pathogenic	A	589	D	0	10.8939	0.729141475211608	3-37089044-C-A	0.00	0.12	0.00	0.00
NM_000249.3(MLH1):c.1820T>A (p.Leu607His)	benign	L	607	H	0.000173210161662818	1.23028	0.859492140266022	3-37089098-T-A	0.00	0.00	0.00	0.00
NM_000249.3(MLH1):c.1853A>C (p.Lys618Thr)	benign	K	618	T	0.00335904633391302	0.0921657	0.839661426844014	3-37089131-A-C	0.02	0.00	0.00	0.00
NM_000249.3(MLH1):c.1853A>G (p.Lys618Arg)	benign	K	618	R	8.29839588399564e-05	0.491275	0.251995163240629	3-37089131-A-G	0.00	0.03	0.00	0.00
NM_000249.3(MLH1):c.1855G>C (p.Ala619Pro)	pathogenic	A	619	P	0	3.9756	0.875856509471987	3-37089133-G-C	0.01	0.00	0.00	0.00
NM_000249.3(MLH1):c.189C>A (p.Asp63Glu)	pathogenic	D	63	E	0	1.90458	0.956307940346634	3-37038182-C-A	0.00	0.00	0.00	0.00
NM_000249.3(MLH1):c.1943C>T (p.Pro648Leu)	pathogenic	P	648	L	0	8.1164	0.857396211205159	3-37090054-C-T	0.01	0.00	0.00	0.00
NM_000249.3(MLH1):c.1961C>T (p.Pro654Leu)	pathogenic	P	654	L	0	3.0761	0.955824264409512	3-37090072-C-T	0.00	0.00	0.00	0.00
NM_000249.3(MLH1):c.1976G>C (p.Arg659Pro)	pathogenic	R	659	P	0	6.9336	0.933252720677146	3-37090087-G-C	0.01	0.03	0.00	0.00
NM_000249.3(MLH1):c.1976G>T (p.Arg659Leu)	pathogenic	R	659	L	0	0.92948	0.713905683192261	3-37090087-G-T	0.00	0.01	0.00	0.00
NM_000249.3(MLH1):c.1984A>C (p.Thr662Pro)	pathogenic	T	662	P	0	5.23125	0.396533655783958	3-37090095-A-C	0.00	0.01	0.02	0.00
NM_000249.3(MLH1):c.199G>A (p.Gly67Arg)	pathogenic	G	67	R	0	15	0.978153970173317	3-37038192-G-A	0.00	0.00	0.00	0.00
NM_000249.3(MLH1):c.203T>A (p.Ile68Asn)	pathogenic	I	68	N	0	2.21589	0.985247883917775	3-37038196-T-A	0.00	0.00	0.00	0.00
NM_000249.3(MLH1):c.2059C>T (p.Arg687Trp)	pathogenic	R	687	W	2.03295005448306e-05	1.11652	0.698266827891979	3-37090464-C-T	0.00	0.02	0.00	0.03
NM_000249.3(MLH1):c.2066A>G (p.Gln689Arg)	benign	Q	689	R	0.000260019790395158	-0.537849	0.433373639661427	3-37090471-A-G	0.00	0.01	0.05	0.00
NM_000249.3(MLH1):c.2246T>C (p.Leu749Pro)	pathogenic	L	749	P	0	2.85781	0.816848045143088	3-37092119-T-C	0.00	0.00	0.00	0.00
NM_000249.3(MLH1):c.2252A>G (p.Lys751Arg)	benign	K	751	R	7.219538960242e-05	-0.22984	0.184683595324466	3-37092125-A-G	0.00	0.01	0.00	0.00
NM_000249.3(MLH1):c.229T>C (p.Cys77Arg)	pathogenic	C	77	R	0	6.57548	0.982184602982668	3-37042467-T-C	0.01	0.00	0.06	0.00
NM_000249.3(MLH1):c.230G>A (p.Cys77Tyr)	pathogenic	C	77	Y	0	6.56645	0.794357114066908	3-37042468-G-A	0.00	0.01	0.00	0.04
NM_000249.3(MLH1):c.238T>G (p.Phe80Val)	pathogenic	F	80	V	0	2.22287	0.963482466747279	3-37042476-T-G	0.00	0.01	0.00	0.04
NM_000249.3(MLH1):c.250A>G (p.Lys84Glu)	pathogenic	K	84	E	0	0.05243	0.977347843611447	3-37042488-A-G	0.01	0.00	0.05	0.00
NM_000249.3(MLH1):c.301G>A (p.Gly101Ser)	pathogenic	G	101	S	0	9.85942	0.979363160016123	3-37042539-G-A	0.01	0.00	0.03	0.80
NM_000249.3(MLH1):c.302G>A (p.Gly101Asp)	pathogenic	G	101	D	0	15	0.992341797662233	3-37042540-G-A	0.02	0.00	0.03	0.80
NM_000249.3(MLH1):c.320T>G (p.Ile107Arg)	pathogenic	I	107	R	4.06180441599376e-06	3.74958	0.870939137444579	3-37045905-T-G	0.00	0.02	0.00	0.02
NM_000249.3(MLH1):c.332C>T (p.Ala111Val)	pathogenic	A	111	V	0	4.95981	0.975171301894397	3-37045917-C-T	0.01	0.00	0.01	0.00
NM_000249.3(MLH1):c.350C>G (p.Thr117Arg)	pathogenic	T	117	R	0	12.6959	0.907214832728738	3-37045935-C-G	0.02	0.00	0.02	0.00
NM_000249.3(MLH1):c.382G>C (p.Ala128Pro)	pathogenic	A	128	P	0	2.40018	0.920757758968158	3-37048483-G-C	0.01	0.02	0.00	0.00
NM_000249.3(MLH1):c.464T>G (p.Leu155Arg)	pathogenic	L	155	R	0	6.66978	0.87279322853688	3-37050315-T-G	0.01	0.00	0.02	0.00
NM_000249.3(MLH1):c.544A>G (p.Arg182Gly)	pathogenic	R	182	G	0	2.60033	0.621120515921	3-37050395-A-G	0.00	0.91	0.00	0.87
NM_000249.3(MLH1):c.545G>A (p.Arg182Lys)	pathogenic	R	182	K	0	0.0471685	0.0574768238613462	3-37050396-G-A	0.00	0.21	0.38	0.93
NM_000249.3(MLH1):c.554T>G (p.Val185Gly)	pathogenic	V	185	G	0	4.32437	0.792825473599355	3-37053319-T-G	0.01	0.00	0.00	0.00
NM_000249.3(MLH1):c.62C>T (p.Ala21Val)	pathogenic	A	21	V	0	3.78148	0.578637646110439	3-37035100-C-T	0.00	0.00	0.02	0.03
NM_000249.3(MLH1):c.677G>T (p.Arg226Leu)	pathogenic	R	226	L	0	0.270791	0.626037887948408	3-37053590-G-T	0.00	0.36	0.22	0.45
NM_000249.3(MLH1):c.731G>A (p.Gly244Asp)	pathogenic	G	244	D	0	15	0.884320838371624	3-37055976-G-A	0.02	0.00	0.02	0.00
NM_000249.3(MLH1):c.739T>C (p.Ser247Pro)	pathogenic	S	247	P	0	5.3373	0.47496977025393	3-37055984-T-C	0.01	0.01	0.02	0.00
NM_000249.3(MLH1):c.73A>T (p.Ile25Phe)	pathogenic	I	25	F	0	12.192	0.741958887545345	3-37035111-A-T	0.00	0.00	0.01	0.01
NM_000249.3(MLH1):c.779T>G (p.Leu260Arg)	pathogenic	L	260	R	0	3.7882	0.952035469568722	3-37056024-T-G	0.04	0.00	0.06	0.00
NM_000249.3(MLH1):c.793C>A (p.Arg265Ser)	pathogenic	R	265	S	4.06130952864442e-06	-0.152105	0.954615074566707	3-37058999-C-A	0.00	0.19	0.00	0.29
NM_000249.3(MLH1):c.803A>G (p.Glu268Gly)	benign	E	268	G	0.00023449450200583	0.813372	0.603950020153164	3-37059009-A-G	0.02	0.00	0.04	0.00
NM_000249.3(MLH1):c.83C>T (p.Pro28Leu)	pathogenic	P	28	L	0	8.03326	0.391374445787989	3-37035121-C-T	0.00	0.00	0.05	0.02
NM_000249.3(MLH1):c.845C>G (p.Ala282Gly)	benign	A	282	G	0	0.668109	0.36428859330915	3-37059051-C-G	0.00	0.09	0.00	0.11
NM_000249.3(MLH1):c.85G>T (p.Ala29Ser)	pathogenic	A	29	S	0	2.05893	0.064167674324869	3-37035123-G-T	0.00	0.00	0.01	0.01
NM_000249.3(MLH1):c.884G>C (p.Ser295Thr)	pathogenic	S	295	T	0	-0.591444	0.731882305521967	3-37059090-G-C	0.00	0.15	0.13	0.30
NM_000249.3(MLH1):c.911A>T (p.Asp304Val)	pathogenic	D	304	V	0	NA	0.964691656590085	3-37061827-A-T	0.00	0.02	0.00	0.02
NM_000249.3(MLH1):c.974G>A (p.Arg325Gln)	benign	R	325	Q	4.46940085649973e-05	-0.0508437	0.232406287787183	3-37061890-G-A	0.00	0.00	0.02	0.02
NM_000249.3(MLH1):c.1742C>T (p.Pro581Leu)	benign	P	581	L	0.000144407460089388	1.35337	0.640709391374446	3-37089020-C-T	0.02	0.01	0.00	0.00
NM_000249.3(MLH1):c.1038G>C (p.Gln346His)	pathogenic	Q	346	H	0	NA	0.740104796453043	3-37061954-G-C	0.00	0.07	0.33	0.93
NM_000249.3(MLH1):c.1038G>T (p.Gln346His)	pathogenic	Q	346	H	0	NA	0.740104796453043	3-37061954-G-T	0.00	0.11	0.28	0.92
NM_000249.3(MLH1):c.1040C>A (p.Thr347Asn)	benign	T	347	N	7.29465544910762e-05	NA	0.522128174123337	3-37067129-C-A	0.00	0.00	0.00	0.00
NM_000249.3(MLH1):c.113A>G (p.Asn38Ser)	pathogenic	N	38	S	0	2.31309	0.963966142684402	3-37035151-A-G	0.00	0.00	0.07	0.03
NM_000249.3(MLH1):c.116G>A (p.Cys39Tyr)	pathogenic	C	39	Y	0	9.82665	0.799758162031439	3-37035154-G-A	0.01	0.00	0.30	0.79
NM_000249.3(MLH1):c.116G>T (p.Cys39Phe)	pathogenic	C	39	F	0	4.54501	0.799758162031439	3-37035154-G-T	0.00	0.00	0.21	0.80
NM_000249.3(MLH1):c.143A>C (p.Gln48Pro)	pathogenic	Q	48	P	0	3.45416	0.953325272067715	3-37038136-A-C	0.00	0.01	0.00	0.00
NM_000249.3(MLH1):c.146T>A (p.Val49Glu)	pathogenic	V	49	E	0	5.04732	0.825070536074164	3-37038139-T-A	0.01	0.00	0.00	0.00
NM_000249.3(MLH1):c.1664T>C (p.Leu555Pro)	pathogenic	L	555	P	0	7.38471	0.883192261185006	3-37081782-T-C	0.01	0.00	0.07	0.00
NM_000249.3(MLH1):c.1667G>T (p.Ser556Ile)	pathogenic	S	556	I	0	3.80609	0.518097541313986	3-37081785-G-T	0.00	0.13	0.60	0.88
NM_000249.3(MLH1):c.1745T>C (p.Leu582Pro)	pathogenic	L	582	P	0	6.73683	0.898669891172914	3-37089023-T-C	0.03	0.00	0.00	0.00
NM_000249.3(MLH1):c.1799A>G (p.Glu600Gly)	benign	E	600	G	0	0.19941	0.233131801692866	3-37089077-A-G	0.01	0.07	0.00	0.01
NM_000249.3(MLH1):c.1823C>A (p.Ala608Asp)	pathogenic	A	608	D	0	7.91442	0.83248690044337	3-37089101-C-A	0.00	0.00	0.00	0.00
NM_000249.3(MLH1):c.194G>A (p.Gly65Asp)	pathogenic	G	65	D	0	13.8567	0.960338573155985	3-37038187-G-A	0.00	0.00	0.00	0.00
NM_000249.3(MLH1):c.1958T>G (p.Leu653Arg)	pathogenic	L	653	R	0	3.21578	0.927367996775494	3-37090069-T-G	0.00	0.00	0.00	0.00
NM_000249.3(MLH1):c.1988A>C (p.Glu663Ala)	pathogenic	E	663	A	0	-0.311925	0.601128577186618	3-37090099-A-C	0.00	0.08	0.77	0.06
NM_000249.3(MLH1):c.1989G>T (p.Glu663Asp)	pathogenic	E	663	D	0	0.667092	0.304554615074567	3-37090100-G-T	0.01	0.17	0.92	0.39
NM_000249.3(MLH1):c.2038T>C (p.Cys680Arg)	pathogenic	C	680	R	0	5.46549	0.731721080209593	3-37090443-T-C	0.00	0.00	0.02	0.00
NM_000249.3(MLH1):c.2048T>C (p.Phe683Ser)	pathogenic	F	683	S	0	5.15591	0.663522773075373	3-37090453-T-C	0.00	0.01	0.01	0.00
NM_000249.3(MLH1):c.2101C>A (p.Gln701Lys)	benign	Q	701	K	0.000466694644226734	NA	0.360822249093108	3-37090506-C-A	0.00	0.00	0.00	0.02
NM_000249.3(MLH1):c.2103G>C (p.Gln701His)	pathogenic	Q	701	H	0	NA	0.615800080612656	3-37090508-G-C	0.00	0.30	0.01	0.91
NM_000249.3(MLH1):c.2153A>C (p.His718Pro)	pathogenic	H	718	P	0	4.48441	0.709391374445788	3-37092026-A-C	0.00	0.01	0.00	0.00
NM_000249.3(MLH1):c.2265G>C (p.Arg755Ser)	pathogenic	R	755	S	0	NA	0.518903667875857	3-37092138-G-C	0.01	0.00	0.00	0.00
NM_000249.3(MLH1):c.244A>G (p.Thr82Ala)	pathogenic	T	82	A	8.12374082017287e-06	0.492433	0.967190648931882	3-37042482-A-G	0.00	0.00	0.00	0.00
NM_000249.3(MLH1):c.245C>T (p.Thr82Ile)	pathogenic	T	82	I	0	0.536235	0.97726723095526	3-37042483-C-T	0.00	0.04	0.00	0.14
NM_000249.3(MLH1):c.299G>C (p.Arg100Pro)	pathogenic	R	100	P	0	-1.24726	0.998790810157195	3-37042537-G-C	0.00	0.01	0.06	0.06
NM_000249.3(MLH1):c.2T>A (p.Met1Lys)	pathogenic	M	1	K	0	NA	0.432245062474809	3-37035040-T-A	0.00	0.00	0.02	0.03
NM_000249.3(MLH1):c.2T>C (p.Met1Thr)	pathogenic	M	1	T	0	NA	0.432245062474809	3-37035040-T-C	0.00	0.00	0.01	0.05
NM_000249.3(MLH1):c.2T>G (p.Met1Arg)	pathogenic	M	1	R	0	NA	0.432245062474809	3-37035040-T-G	0.00	0.00	0.04	0.02
NM_000249.3(MLH1):c.306G>C (p.Glu102Asp)	pathogenic	E	102	D	1.21881855854392e-05	0.340124	0.97347843611447	3-37042544-G-C	0.00	0.72	0.01	0.93
NM_000249.3(MLH1):c.306G>T (p.Glu102Asp)	pathogenic	E	102	D	1.21881855854392e-05	0.340124	0.97347843611447	3-37042544-G-T	0.00	0.74	0.00	0.93
NM_000249.3(MLH1):c.380G>A (p.Arg127Lys)	pathogenic	R	127	K	0	0.924004	0.0790004030632809	3-37045965-G-A	0.20	0.69	0.25	0.75
NM_000249.3(MLH1):c.3G>A (p.Met1Ile)	pathogenic	M	1	I	0	NA	0.432245062474809	3-37035041-G-A	0.00	0.00	0.01	0.01
NM_000249.3(MLH1):c.62C>A (p.Ala21Glu)	pathogenic	A	21	E	0	5.57322	0.93776702942362	3-37035100-C-A	0.00	0.00	0.00	0.03
NM_000249.3(MLH1):c.655A>C (p.Ile219Leu)	benign	I	219	L	0	-0.046722	0.0617492946392584	3-37053568-A-C	0.01	0.01	0.00	0.01
NM_000249.3(MLH1):c.677G>A (p.Arg226Gln)	pathogenic	R	226	Q	0	0.255312	0.290286174929464	3-37053590-G-A	0.00	0.28	0.29	0.44
NM_000249.3(MLH1):c.842C>T (p.Ala281Val)	pathogenic	A	281	V	0	0.871393	0.466102378073358	3-37059048-C-T	0.00	0.11	0.02	0.20
NM_000249.3(MLH1):c.86C>G (p.Ala29Gly)	pathogenic	A	29	G	0	1.50141	0.434421604191858	3-37035124-C-G	0.00	0.01	0.99	0.79
NM_000249.3(MLH1):c.883A>C (p.Ser295Arg)	pathogenic	S	295	R	0	0.421089	0.460056428859331	3-37059089-A-C	0.00	0.10	0.21	0.26
NM_000249.3(MLH1):c.883A>G (p.Ser295Gly)	pathogenic	S	295	G	0	0.133177	0.706328093510681	3-37059089-A-G	0.00	0.14	0.14	0.27
NM_000249.3(MLH1):c.884G>A (p.Ser295Asn)	pathogenic	S	295	N	0	-0.814454	0.315517936316002	3-37059090-G-A	0.00	0.11	0.22	0.30
NM_000249.3(MLH1):c.918T>A (p.Asn306Lys)	pathogenic	N	306	K	0	NA	0.985006045949214	3-37061834-T-A	0.01	0.00	0.00	0.00
NM_000249.3(MLH1):c.2131T>C (p.Ser711Pro)	benign	S	711	P	0	0.193623	0.0118500604594921	3-37092004-T-C	0.00	0.03	0.00	0.00
NM_000249.3(MLH1):c.380G>T (p.Arg127Ile)	pathogenic	R	127	I	0	0.604644	0.541475211608223	3-37045965-G-T	0.22	0.78	0.25	0.98
NM_000249.3(MLH1):c.1667G>C (p.Ser556Thr)	pathogenic	S	556	T	4.06556950497626e-06	-0.12426	0.330834340991536	3-37081785-G-C	0.00	0.04	0.65	0.92
NM_000249.3(MLH1):c.1676T>C (p.Leu559Pro)	pathogenic	L	559	P	0	10.5806	0.911890366787586	3-37083767-T-C	0.06	0.00	0.11	0.00
NM_000249.3(MLH1):c.2263A>G (p.Arg755Gly)	pathogenic	R	755	G	0	NA	0.8378879484079	3-37092136-A-G	0.00	0.00	0.00	0.00
NM_000249.3(MLH1):c.545G>C (p.Arg182Thr)	pathogenic	R	182	T	0	0.382955	0.606690850463523	3-37050396-G-C	0.00	0.94	0.01	0.96
NM_000249.3(MLH1):c.931A>G (p.Lys311Glu)	pathogenic	K	311	E	4.06210140629951e-06	NA	0.973075372833535	3-37061847-A-G	0.08	0.02	0.00	0.01
NM_000249.3(MLH1):c.1043T>C (p.Leu348Ser)	benign	L	348	S	1.01790494803595e-05	NA	0.438291011688835	3-37067132-T-C	0.02	0.00	0.02	0.00
NM_000249.3(MLH1):c.2041G>C (p.Ala681Pro)	pathogenic	A	681	P	0	8.95244	0.841273679967755	3-37090446-G-C	0.01	0.01	0.00	0.02
NM_000249.3(MLH1):c.2107G>A (p.Glu703Lys)	benign	E	703	K	1.62710099415871e-05	NA	0.101975010076582	3-37091980-G-A	0.02	0.12	0.00	0.00
NM_000249.3(MLH1):c.1238C>T (p.Thr413Ile)	benign	T	413	I	1.08332972223426e-05	NA	0.067795243853285	3-37067327-C-T	0.00	0.03	0.04	0.02
NM_000249.3(MLH1):c.1331A>G (p.Asn444Ser)	benign	N	444	S	4.06355398431468e-06	NA	0.00314389359129383	3-37067420-A-G	0.00	0.00	0.00	0.00
NM_000249.3(MLH1):c.188A>G (p.Asp63Gly)	pathogenic	D	63	G	0	0.725858	0.919306731156792	3-37038181-A-G	0.00	0.01	0.00	0.00
NM_000249.3(MLH1):c.230G>C (p.Cys77Ser)	pathogenic	C	77	S	0	1.46384	0.946634421604192	3-37042468-G-C	0.01	0.00	0.01	0.00
NM_000249.3(MLH1):c.794G>C (p.Arg265Pro)	pathogenic	R	265	P	0	2.1057	0.979121322047561	3-37059000-G-C	0.00	0.06	0.00	0.07
NM_000249.3(MLH1):c.1664T>G (p.Leu555Arg)	pathogenic	L	555	R	0	7.68921	0.965336557839581	3-37081782-T-G	0.01	0.00	0.82	0.02
NM_000249.3(MLH1):c.1667G>A (p.Ser556Asn)	pathogenic	S	556	N	4.06556950497626e-06	4.98847	0.816444981862152	3-37081785-G-A	0.00	0.07	0.63	0.86
NM_000249.3(MLH1):c.122A>T (p.Asp41Val)	pathogenic	D	41	V	0	-0.282256	0.996453043127771	3-37038115-A-T	0.00	0.13	0.00	0.00
NM_000249.3(MLH1):c.910G>T (p.Asp304Tyr)	pathogenic	D	304	Y	0	NA	0.983716243450222	3-37061826-G-T	0.01	0.03	0.00	0.02
NM_000249.3(MLH1):c.1943C>G (p.Pro648Arg)	pathogenic	P	648	R	0	13.6223	0.984764207980653	3-37090054-C-G	0.00	0.00	0.00	0.00
NM_000249.3(MLH1):c.1075A>T (p.Met359Leu)	benign	M	359	L	0	NA	0.00749697702539299	3-37067164-A-T	0.00	0.01	0.00	0.01
NM_000249.3(MLH1):c.1A>C (p.Met1Leu)	pathogenic	M	1	L	0	NA	0.432245062474809	3-37035039-A-C	0.00	0.00	0.01	0.00
NM_000249.3(MLH1):c.199G>C (p.Gly67Arg)	pathogenic	G	67	R	0	15	0.978153970173317	3-37038192-G-C	0.00	0.00	0.00	0.00
NM_000249.3(MLH1):c.827T>G (p.Ile276Arg)	pathogenic	I	276	R	0	8.12469	0.785892785167271	3-37059033-T-G	0.28	0.00	0.23	0.00
