# Supplementary material for: Computational and cellular studies reveal structural destabilization and degradation of MLH1 variants in Lynch syndrome
Source: eLife. 2019 Nov 7;8:e49138. doi: 10.7554/eLife.49138 (PMC6837844; doi:10.7554/eLife.49138)
Supplement: Supplementary file 1. [file elife-49138-supp1.xlsx]

## Sheet: Sheet1
Full matrix of FoldX stability predictions
mut	3_F	4_V	5_A	6_G	7_V	8_I	9_R	10_R	11_L	12_D	13_E	14_T	15_V	16_V	17_N	18_R	19_I	20_A	21_A	22_G	23_E	24_V	25_I	26_Q	27_R	28_P	29_A	30_N	31_A	32_I	33_K	34_E	35_M	36_I	37_E	38_N	39_C	40_L	41_D	42_A	43_K	44_S	45_T	46_S	47_I	48_Q	49_V	50_I	51_V
A	-0.293156	0.179921	0	0.122286	0.252491	0.127838	1.17635	0.0873228	1.20793	5.82569	0.979445	0.624987	-0.167618	0.0614321	0.344087	-0.00756481	0.97052	0	-2.27374e-14	-0.647434	0.296199	-0.195937	3.31036	0.0756522	1.30407	3.69039	0	-0.120964	0	4.07739	1.25267	-0.698148	3.83333	3.63484	0.917658	2.20427	0.0420205	2.57994	-1.18775	-1.36424e-13	1.4889	-1.34671	0.623406	0.379817	4.61429	0.382795	3.65323	1.98798	2.6574
R	-0.76851	-0.304674	-0.396693	0.179684	-0.457544	-0.0513938	-0.0105927	7.34358e-05	0.302855	5.9643	0.476005	0.707608	-0.320558	0.162154	0.373333	-0.0807492	0.724339	-0.0986617	8.39852	0.77744	0.426788	-0.434808	4.63301	0.0501512	-0.0561312	15	4.32809	0.449896	9.89975	7.80334	-0.181159	-0.48901	3.51912	6.55069	0.403016	1.49653	2.57805	1.28582	-1.09527	-1.49887	0.28911	12.7117	-0.590839	-0.545657	9.01214	-0.238501	9.54435	2.05619	11.0834
N	-0.289234	-0.40342	-0.221262	-0.219167	0.310941	0.0596659	0.712331	0.132253	0.639451	3.82175	0.883489	0.660949	-0.0289262	0.468516	0.0455511	0.509671	0.639821	-0.181185	5.02275	1.0069	0.728071	-0.527443	2.70641	-0.209379	-0.909258	7.43163	3.90582	-0.00114277	3.34366	3.7562	2.93367	-0.447531	3.57331	2.87221	0.804556	-0.0278809	2.33601	2.52048	-1.39997	-1.58622	1.05819	5.38306	0.0500771	-0.262395	4.21337	0.470729	3.44277	2.82558	3.30136
D	-0.305335	-0.726745	-0.21326	-0.748211	0.148583	0.0225396	-0.161305	0.129221	0.495475	-0.0220633	-0.0682268	0.842286	-0.24477	0.343726	0.790066	1.68574	1.12134	0.44498	4.96707	1.27931	0.488097	0.745389	4.60009	0.314217	0.966016	8.23388	4.19745	0.520224	5.22663	5.95404	4.39448	0.879373	5.82476	5.3148	1.53102	1.60751	5.66954	4.25187	-0.0106452	1.00532	1.9774	7.31966	0.57388	0.534705	5.98825	0.654016	5.41903	3.25618	4.92183
C	-0.306213	-0.137816	0.0528444	0.349546	0.188422	-0.0152697	1.00459	0.144536	0.520807	5.9127	1.02681	1.25377	0.616418	0.933665	1.0432	0.757708	1.10848	0.44137	1.66732	0.542254	0.899311	-0.420778	2.63843	0.239208	0.709481	4.60421	2.09116	0.628259	1.63471	3.86066	1.91309	-0.251881	3.82004	3.43758	1.18258	3.15683	-0.00229227	2.48532	-0.140922	-0.115468	1.56629	2.08571	0.517901	-0.131375	3.66158	0.0125025	2.70629	2.07991	2.10932
E	-0.28165	-0.471275	-0.595033	-0.483369	-0.278317	-0.66756	0.312821	0.0637581	0.179342	2.79464	-0.0517658	0.508011	-0.763493	-0.0827431	0.677421	0.637787	0.391849	-0.185359	5.57322	-0.0789062	-0.00779949	0.0774261	5.28703	0.013148	1.93017	8.13489	2.08147	0.400688	6.65803	5.55117	2.24028	-0.0120896	3.89928	4.13525	-0.0297606	1.73792	8.14935	3.52028	-0.590791	1.20101	1.86971	12.5583	0.404977	-0.13908	5.20594	0.254187	5.04732	1.25162	5.7196
Q	-0.607349	-0.37272	-0.194257	0.0242524	-0.533341	-0.400629	0.530497	0.102568	0.428638	6.09494	0.474472	0.401865	-0.340083	-0.327758	0.147496	0.396517	0.705423	-0.352351	5.79369	0.772602	0.193185	-0.476982	2.57378	-0.0161518	0.563825	9.10318	2.80902	0.34867	4.77744	4.33719	1.1671	-0.41911	2.93366	3.07073	0.912109	2.32319	3.69013	2.1405	-0.452236	0.0118223	1.29255	13.193	-0.0211606	-0.100319	3.87365	-0.0100418	4.17101	1.52379	5.45971
G	-0.309806	-0.0343524	0.157278	0	0.422132	0.215729	0.893639	0.204673	1.12104	5.71005	1.35975	0.932764	0.621369	0.999472	1.14779	1.47581	1.74587	0.97577	1.61154	0	1.19442	0.767613	4.25541	-2.56653	0.76411	4.72563	1.50141	0.894539	2.31093	6.3064	2.71167	0.486675	5.39006	5.52941	1.08816	2.64938	1.95017	3.59127	-0.019456	-0.39424	0.0185066	0.515027	0.769642	1.30173	6.54005	1.22699	5.79902	3.2794	4.32624
H	-0.125383	-0.297136	-0.421651	0.129619	-0.251669	0.199451	0.654789	0.325342	0.410478	6.05809	0.70584	0.368051	-0.0974879	0.682956	0.935409	-0.161007	0.677326	0.0614907	9.74139	12.4232	0.825667	-0.334079	7.74861	0.734074	0.76852	13.0997	7.61235	0.609067	12.4778	9.24208	2.76947	-0.648272	3.096	3.74092	0.784728	2.66251	4.40356	3.03254	-0.267806	-1.60423	0.516024	15	0.409183	-0.832763	6.22822	0.0497079	3.44158	2.09976	7.40184
I	-0.0864284	0.0993241	0.216715	0.256575	0.0402672	-0.000533615	0.978441	0.227452	0.234266	5.43715	0.855118	0.97468	-0.427089	-0.422044	0.637796	-0.488989	0.0212661	-0.654138	5.6294	1.90321	0.112405	-0.534312	-0.0243223	0.132006	2.22471	6.74772	1.72405	-0.132501	0.598504	-0.012912	0.904617	-1.4273	1.06966	-0.000506323	-0.476061	2.43801	2.58703	0.734188	-0.386856	0.843759	3.74724	6.29038	0.639733	-0.0858562	-0.00826212	-0.993484	-1.30272	-0.055214	0.00177106
L	-0.161734	-0.186355	0.0965561	0.153974	0.184391	-0.0927016	1.00737	0.165359	-0.0634623	5.54362	-0.46297	0.877988	-1.04089	-0.840758	-0.287878	-0.421926	-0.386171	-0.615636	4.65689	0.430367	-0.0256841	-0.850152	0.3936	0.0601827	0.324813	8.03326	3.17502	-0.193871	1.22874	0.157769	-0.150235	-2.46753	0.436205	-0.488086	-1.55485	1.8092	1.14026	-0.0212865	-0.84048	-1.10129	1.70143	8.88222	-0.537086	-0.822214	0.296205	-1.02842	-0.484022	0.662802	0.228271
K	-0.685785	-0.113064	-0.0159267	0.0153583	-0.494482	-0.0292924	0.570243	0.089165	0.165141	5.58223	0.106244	0.809829	-0.773183	-0.149822	0.130113	-0.768079	0.302679	-0.289275	5.12657	0.402391	0.1962	-0.863216	1.98125	-0.526801	0.877088	13.1232	3.14358	0.540854	6.84631	7.34145	-0.00107591	-0.903161	3.70114	4.38681	-0.218353	2.38249	1.68828	1.38235	-0.505306	-0.645874	-0.130414	10.835	-0.249726	-0.825323	5.86477	-0.514558	4.08496	1.49328	7.81564
M	-0.281441	0.0128221	-0.107811	0.000834345	0.215334	0.0334815	1.14918	0.0109406	-0.133121	5.816	-0.812978	0.505201	-1.41226	-0.716799	-0.257182	-1.53444	-0.735179	-0.89416	2.19399	-2.21511	-0.144331	-1.00549	0.767209	-0.320017	0.327978	6.30293	1.22623	-0.479812	1.83303	1.33528	-0.238219	-2.72421	-0.0190077	-0.565164	-0.635861	1.04712	-0.517607	0.24907	-1.05931	-0.799935	1.88628	6.27905	-0.157347	-0.928125	0.517039	-1.46483	-0.70189	0.473563	2.00096
F	2.14962e-05	-0.332172	-0.0281408	-0.032388	-0.0551239	-0.076303	0.407677	-0.270892	0.108956	5.11616	-0.946132	1.24265	-1.13921	-0.026151	0.1504	-0.338528	0.0151333	-0.396132	10.7549	8.79525	0.0502566	-0.599454	12.192	0.147766	-0.2857	15	7.1756	0.0828228	11.1649	7.71172	2.08513	-2.63333	0.523097	3.14081	-0.103112	0.92902	4.54501	2.3238	-0.463543	-1.22989	1.56081	15	0.10201	-1.13959	4.44625	-1.582	2.99545	0.203061	7.90089
P	-0.189341	0.502785	-0.586749	-0.261142	2.25179	0.128041	2.89383	-0.107655	0.0521607	4.81207	0.0798598	0.949173	-0.0467397	4.60612	4.25086	2.66207	3.17339	1.98857	3.7285	5.23921	1.97776	0.767198	6.7773	6.02177	4.54583	-5.62367e-05	-1.33897	1.53436	0.645664	8.43883	6.74007	1.75228	7.79908	7.68046	3.82586	4.97648	2.93151	6.25817	2.0952	2.36276	6.40062	5.19494	1.56926	4.54144	7.19473	3.45416	4.69596	5.34079	4.3632
S	-0.305335	-0.270979	-0.306074	-0.226333	0.264429	0.196797	0.699562	0.188561	1.04064	5.8952	1.30125	0.00792438	0.329202	0.828482	0.686022	0.757996	0.96468	0.355797	1.06737	0.116297	0.225567	0.10221	4.91153	0.859121	1.40057	3.57477	2.05893	1.06524	0.711555	4.76359	2.34501	-0.507208	5.0407	4.07662	1.30591	2.31309	0.130425	2.63912	-1.32501	0.211963	1.80583	-0.00711433	-0.0734823	-0.00262703	5.34858	0.715384	4.96327	2.91912	2.7373
T	-0.257551	-0.0592523	-0.274728	0.102597	-0.0490443	-0.0255056	0.538597	0.2	0.882635	5.49845	1.35687	-0.000526894	0.333101	1.23007	1.08575	-0.0639198	0.470134	0.228746	3.92132	1.17574	1.02628	-0.0392947	2.40122	0.959771	2.26815	2.63537	2.48672	1.36235	1.1999	4.14697	2.26421	-1.25974	4.03183	2.65701	0.744815	3.27065	0.985631	1.5417	-0.319521	1.13774	2.62103	3.40608	-0.00352874	0.651662	3.62451	-0.401118	2.62492	1.65066	0.986914
W	-0.212491	0.0181696	-0.139148	0.102042	-0.0245765	-0.0242303	0.879134	0.135118	-0.275705	6.25881	-0.163649	0.350095	-1.87622	-0.184058	0.0469002	-0.734955	-0.71562	-0.622155	9.11843	8.75229	0.119766	-0.688243	15	0.335272	1.34317	15	6.87479	0.410475	15	15	3.381	-0.436526	6.60627	14.5947	0.382997	1.14347	7.4317	2.6633	-0.0905196	-1.55059	1.84981	15	0.0680102	-0.519448	12.0627	0.0225755	8.69533	1.80426	15
Y	0.0176912	-0.224885	-0.0305117	-0.0578201	-0.0273687	-0.0838336	0.67826	0.00719573	-0.0305166	5.32154	-0.808253	1.2408	-1.08912	-0.0606712	-0.0316066	2.0315	0.13416	-1.45935	11.3824	6.88546	0.0888934	-1.06301	15	0.424219	0.358998	15	6.61709	-0.234866	13.7412	10.6224	3.80889	-2.76196	2.7708	6.65444	-0.533267	0.790069	9.82665	2.58602	-0.285119	-0.890125	1.6184	15	0.0644706	-1.0854	8.18446	-0.113487	6.2821	0.205233	12.8596
V	-0.168255	3.09589e-05	0.20557	0.533356	0.000511884	0.0756548	1.06583	0.286494	0.645588	5.77297	1.21332	1.27481	-0.000948326	0.00854023	1.55132	-0.507458	0.890788	0.13742	3.78148	0.142661	0.66284	0.00084585	0.682276	0.42462	2.67174	5.83422	1.85927	0.194726	-9.17332e-05	1.54833	1.20694	-0.672612	2.78792	1.03597	0.103134	2.9475	1.29261	2.00883	-0.282256	0.699028	2.87018	3.13987	1.10702	0.289079	1.04265	-0.535772	-0.00337004	0.378441	-0.00099859
[truncated: 515 more columns]
