# Supplementary material for: Computational and cellular studies reveal structural destabilization and degradation of MLH1 variants in Lynch syndrome
Source: eLife. 2019 Nov 7;8:e49138. doi: 10.7554/eLife.49138 (PMC6837844; doi:10.7554/eLife.49138)
Supplement: Supplementary file 2. [file elife-49138-supp2.xlsx]

## Sheet: Sheet1
Full matrix of evolutionary statistical energies
mut	1_M	2_S	3_F	4_V	5_A	6_G	7_V	8_I	9_R	10_R	11_L	12_D	13_E	14_T	15_V	16_V	17_N	18_R	19_I	20_A	21_A	22_G	23_E	24_V	25_I	26_Q	27_R	28_P	29_A	30_N	31_A	32_I	33_K	34_E	35_M	36_I	37_E	38_N	39_C	40_L	41_D	42_A	43_K	44_S	45_T	46_S	47_I	48_Q	49_V
G	0.432245	0.109391	0.0879484	0.0353083	0.160822	0.000644901	0.263845	0.899718	0.462072	0.694075	0.910036	0.38815	0.49867	0.308343	0.935268	0.896171	0.444821	0.911165	0.912616	0.572834	0.687626	0.000644901	0.741233	0.924143	0.568722	0.63031	0.621604	0.956953	0.434422	0.64208	0.81846	0.82636	0.956227	0.677388	0.754857	0.798952	0.944458	0.963966	0.421524	0.898589	0.98944	0.868601	0.0349053	0.601532	0.503426	0.780008	0.956066	0.781862	0.828537
A	0.432245	0.143491	0.0227328	0.0148327	0.000644901	0.0420798	0.263362	0.72237	0.282225	0.0923015	0.910036	0.170173	0.145586	0.106086	0.668037	0.533011	0.411528	0.703345	0.6237	0.000644901	0.000644901	0.718581	0.80258	0.43023	0.638452	0.287465	0.346473	0.575736	0.000644901	0.342926	0.000644901	0.28819	0.877227	0.758888	0.688351	0.618702	0.840306	0.894156	0.0609432	0.720758	0.982749	0.000644901	0.333656	0.0357114	0.565256	0.128255	0.956066	0.497299	0.65788
V	0.432245	0.0456268	0.0837565	0.000644901	0.0957678	0.549295	0.000644901	0.323982	0.0755341	0.315034	0.695607	0.677549	0.314309	0.0911729	0.000644901	0.000644901	0.793712	0.855703	0.405643	0.812173	0.578638	0.978638	0.524224	0.000644901	0.062233	0.165095	0.98162	0.627005	0.0697299	0.796856	0.209351	0.0405482	0.890044	0.958404	0.417977	0.177106	0.921644	0.926884	0.666264	0.138251	0.996453	0.98678	0.63813	0.92632	0.688835	0.309391	0.163724	0.488835	0.000644901
L	0.432245	0.1131	0.103668	0.0988311	0.210963	0.380572	0.180089	0.291415	0.108021	0.246917	0.000644901	0.662636	0.367271	0.329141	0.296252	0.860459	0.690367	0.419025	0.355985	0.813785	0.774446	0.904877	0.679484	0.743329	0.345103	0.29214	0.931479	0.391374	0.466909	0.855381	0.519387	0.0166062	0.830552	0.918501	0.0236195	0.0527207	0.728416	0.840709	0.717856	0.000644901	0.989198	0.914873	0.568158	0.832648	0.323418	0.239661	0.31052	0.653446	0.346231
I	0.432245	0.162273	0.180895	0.213624	0.202015	0.64998	0.133011	0.000644901	0.202902	0.324063	0.274889	0.741153	0.247561	0.359452	0.480935	0.135752	0.865377	0.830955	0.000644901	0.877952	0.937767	0.984442	0.792906	0.058283	0.000644901	0.249093	0.98162	0.700363	0.546231	0.816606	0.249012	0.000644901	0.935994	0.846433	0.269972	0.000644901	0.947682	0.761306	0.730915	0.0636034	0.990326	0.98678	0.838775	0.92632	0.767029	0.394599	0.000644901	0.41709	0.0255542
M	0.000644901	0.0206368	0.025796	0.011447	0.0785167	0.349214	0.327368	0.497461	0.421362	0.604998	0.546957	0.829907	0.856429	0.600242	0.877388	0.935026	0.88029	0.618057	0.454897	0.9447	0.937767	0.9763	0.914389	0.857477	0.777993	0.735107	0.98162	0.844337	0.238291	0.839339	0.801935	0.624506	0.991133	0.916647	0.000644901	0.138815	0.923015	0.963966	0.799758	0.452721	0.996453	0.970093	0.676824	0.804272	0.673519	0.204111	0.858444	0.71979	0.663039
F	0.432245	0.335187	0.000644901	0.248126	0.414994	0.749778	0.56582	0.734301	0.400806	0.660379	0.801854	0.656913	0.665135	0.580572	0.938573	0.890286	0.955179	0.91842	0.806771	0.946231	0.739057	0.949859	0.896816	0.79734	0.741959	0.642644	0.933817	0.815236	0.217735	0.926159	0.793873	0.591536	0.940669	0.958404	0.690931	0.425071	0.767432	0.963966	0.799758	0.575655	0.988069	0.97243	0.694881	0.873761	0.659089	0.376219	0.842402	0.766385	0.843853
W	0.432245	0.531721	0.408545	0.465135	0.718339	0.833374	0.803466	0.899718	0.60258	0.888271	0.910036	0.829907	0.856429	0.806933	0.943974	0.909875	0.783716	0.979686	0.912616	0.898992	0.937767	0.993793	0.984603	0.967271	0.935913	0.879242	0.98162	0.980331	0.606933	0.979847	0.855542	0.82636	0.991133	0.958404	0.83555	0.868843	0.907295	0.963966	0.799758	0.898589	0.996453	0.98678	0.838775	0.92632	0.854494	0.722289	0.956066	0.865135	0.91576
P	0.432245	0.0421604	0.053285	0.0247481	0.0132205	0.0802902	0.0811769	0.645869	0.771786	0.086578	0.910036	0.107457	0.100443	0.487062	0.922209	0.886094	0.822894	0.979686	0.912616	0.976542	0.689641	0.963241	0.882547	0.967271	0.845869	0.551713	0.98162	0.000644901	0.293994	0.955985	0.862878	0.683595	0.991133	0.958404	0.751471	0.597259	0.823458	0.926078	0.799758	0.898589	0.996453	0.929625	0.67368	0.730996	0.693108	0.851511	0.956066	0.953325	0.91576
S	0.322612	0.000644901	0.0326481	0.00927046	0.122934	0.111165	0.194035	0.834422	0.308021	0.490447	0.687707	0.0902056	0.251511	0.0332124	0.596695	0.336638	0.407981	0.783636	0.704635	0.239984	0.286417	0.597662	0.724305	0.514309	0.83813	0.488271	0.454736	0.758243	0.0641677	0.204272	0.489802	0.59734	0.819105	0.799436	0.548166	0.613785	0.891657	0.963966	0.0109633	0.668924	0.944055	0.52503	0.251431	0.000644901	0.0120919	0.000644901	0.956066	0.214913	0.738815
T	0.432245	0.0887545	0.131963	0.039339	0.0844015	0.424909	0.108988	0.899718	0.197179	0.577832	0.910036	0.260943	0.122612	0.000644901	0.267795	0.587908	0.73164	0.799678	0.81314	0.454655	0.599274	0.76058	0.771383	0.617815	0.786941	0.418702	0.748408	0.794438	0.405159	0.683515	0.786135	0.587183	0.89996	0.894962	0.396775	0.633535	0.896574	0.963966	0.57364	0.744216	0.988956	0.962918	0.514148	0.790891	0.000644901	0.161709	0.890447	0.19863	0.67505
C	0.432245	0.427892	0.300202	0.25796	0.633857	0.532688	0.516163	0.844095	0.430391	0.686094	0.910036	0.526965	0.856429	0.359291	0.893833	0.787989	0.842886	0.887545	0.707376	0.520516	0.749375	0.914792	0.899476	0.906086	0.837162	0.754776	0.844821	0.877469	0.164047	0.862636	0.575977	0.499315	0.913019	0.958404	0.615881	0.736638	0.885288	0.963966	0.000644901	0.81709	0.996453	0.967594	0.5763	0.372108	0.704796	0.318581	0.910439	0.802499	0.618863
Y	0.432245	0.346957	0.294478	0.465135	0.296413	0.692785	0.593551	0.899718	0.479726	0.570496	0.910036	0.829907	0.856429	0.573317	0.947763	0.789923	0.868198	0.898267	0.736316	0.976542	0.892946	0.969851	0.879726	0.714954	0.799274	0.754615	0.98162	0.891415	0.299154	0.785651	0.872471	0.747602	0.979605	0.958404	0.83555	0.868843	0.737848	0.900282	0.799758	0.83942	0.996453	0.941717	0.69206	0.876421	0.854494	0.608787	0.956066	0.771544	0.91576
N	0.432245	0.152035	0.0827086	0.0684401	0.243047	0.28553	0.303265	0.763724	0.222733	0.694478	0.910036	0.24345	0.489641	0.115195	0.901733	0.951874	0.000644901	0.738976	0.859815	0.693269	0.937767	0.888996	0.920355	0.779283	0.855945	0.498589	0.671342	0.980331	0.498992	0.000644901	0.946151	0.82636	0.96582	0.958404	0.83555	0.868843	0.947924	0.000644901	0.377428	0.898589	0.971624	0.98678	0.200645	0.92632	0.168964	0.0552197	0.956066	0.470294	0.848126
Q	0.432245	0.207336	0.144055	0.0623136	0.205482	0.233374	0.25127	0.71318	0.050786	0.274244	0.726159	0.211044	0.0563482	0.234825	0.917211	0.66836	0.433696	0.4237	0.912616	0.779766	0.888835	0.836759	0.329303	0.806368	0.935913	0.000644901	0.675292	0.951794	0.445627	0.675776	0.946151	0.82636	0.921241	0.720274	0.83555	0.868843	0.647561	0.963966	0.799758	0.843611	0.962757	0.98678	0.212011	0.92632	0.423378	0.102942	0.882144	0.000644901	0.91576
D	0.432245	0.0962515	0.10923	0.0370012	0.259815	0.332366	0.496816	0.837727	0.597985	0.734704	0.910036	0.000644901	0.142846	0.0123337	0.564047	0.920516	0.306731	0.936477	0.912616	0.817574	0.780411	0.938009	0.912052	0.858686	0.892624	0.597098	0.645466	0.980331	0.646352	0.727287	0.946151	0.82636	0.908988	0.919146	0.83555	0.868843	0.362354	0.899073	0.799758	0.898589	0.000644901	0.98678	0.256832	0.864571	0.229504	0.504152	0.956066	0.389198	0.91576
E	0.432245	0.111245	0.0594921	0.00983474	0.198388	0.628053	0.202741	0.899718	0.187344	0.414591	0.910036	0.0853688	0.000644901	0.0521564	0.75526	0.907134	0.557356	0.910762	0.912616	0.873196	0.937767	0.942604	0.000644901	0.742362	0.935913	0.214107	0.780572	0.980331	0.249496	0.819186	0.834502	0.82636	0.729303	0.000644901	0.83555	0.868843	0.000644901	0.932608	0.799758	0.898589	0.936235	0.971786	0.319629	0.885611	0.501975	0.170254	0.956066	0.328255	0.825071
K	0.432245	0.292382	0.100846	0.0781137	0.178638	0.0409512	0.0254736	0.899718	0.0140266	0.0289399	0.857799	0.537848	0.153003	0.220153	0.822652	0.797823	0.521886	0.105361	0.739299	0.659331	0.87239	0.993793	0.838936	0.884885	0.935913	0.812576	0.664168	0.980331	0.557033	0.891818	0.946151	0.82636	0.000644901	0.40129	0.758726	0.868843	0.57235	0.963966	0.799758	0.898589	0.967997	0.98678	0.000644901	0.878436	0.14599	0.258283	0.956066	0.299798	0.860863
R	0.432245	0.182104	0.106892	0.116888	0.114712	0.0453849	0.0313583	0.732527	0.000644901	0.000644901	0.829827	0.572108	0.348489	0.324385	0.762193	0.657396	0.311568	0.000644901	0.861749	0.493753	0.7131	0.98549	0.899234	0.837565	0.935913	0.737525	0.000644901	0.882628	0.551068	0.713503	0.946151	0.530512	0.346796	0.822168	0.757437	0.745022	0.717775	0.928335	0.716405	0.898589	0.974123	0.923337	0.201693	0.828859	0.276098	0.163966	0.956066	0.370173	0.91576
H	0.432245	0.298347	0.243692	0.122692	0.572269	0.392825	0.311407	0.899718	0.0812576	0.503184	0.809674	0.321886	0.584845	0.27239	0.916405	0.888029	0.355824	0.821524	0.85127	0.825312	0.937767	0.7921	0.879565	0.790568	0.935913	0.162515	0.854978	0.867392	0.476904	0.394438	0.900846	0.82636	0.964611	0.88948	0.83555	0.868843	0.825877	0.858928	0.799758	0.898589	0.970173	0.943168	0.184522	0.877711	0.484885	0.283353	0.956066	0.70923	0.91576
[truncated: 707 more columns]
